# Supplementary material for: Artificial intelligence diagnostics for bladder tumor identification and grade prediction depend on narrow band imaging cystoscopy
Source: iScience. 2025 Dec 3;29(2):114309. doi: 10.1016/j.isci.2025.114309 (PMC12874131; doi:10.1016/j.isci.2025.114309)
Supplement: Data S1. Comparison Results of AINCDS and Other Models [file mmc2.xlsx]

## Sheet: Sheet1
Patience	age	sex/gender	ancestry	race	ethnicity
YYH001	52	male	East Asian ancestry	Asian	Chinese
YYH002	70	male	East Asian ancestry	Asian	Chinese
YYH003	53	male	East Asian ancestry	Asian	Chinese
YYH004	65	female	East Asian ancestry	Asian	Chinese
YYH005	54	male	East Asian ancestry	Asian	Chinese
YYH006	71	male	East Asian ancestry	Asian	Chinese
YYH007	71	female	East Asian ancestry	Asian	Chinese
SPH001	64	male	East Asian ancestry	Asian	Chinese
SPH002	46	male	East Asian ancestry	Asian	Chinese
SPH003	90	male	East Asian ancestry	Asian	Chinese
SPH004	81	male	East Asian ancestry	Asian	Chinese
SPH005	65	male	East Asian ancestry	Asian	Chinese
SPH006	57	male	East Asian ancestry	Asian	Chinese
SPH007	71	male	East Asian ancestry	Asian	Chinese
SPH008	59	male	East Asian ancestry	Asian	Chinese
TCCH001	78	male	East Asian ancestry	Asian	Chinese
TCCH002	60	male	East Asian ancestry	Asian	Chinese
TCCH003	58	male	East Asian ancestry	Asian	Chinese
TCCH004	41	female	East Asian ancestry	Asian	Chinese
TCCH005	72	female	East Asian ancestry	Asian	Chinese
TCCH006	42	male	East Asian ancestry	Asian	Chinese
TCCH007	77	male	East Asian ancestry	Asian	Chinese
TCCH008	59	female	East Asian ancestry	Asian	Chinese
TCCH009	63	male	East Asian ancestry	Asian	Chinese
TCCH010	68	female	East Asian ancestry	Asian	Chinese
TCCH011	69	male	East Asian ancestry	Asian	Chinese
TCCH012	72	male	East Asian ancestry	Asian	Chinese
TCCH013	74	female	East Asian ancestry	Asian	Chinese
TCCH014	78	female	East Asian ancestry	Asian	Chinese
TCCH015	42	male	East Asian ancestry	Asian	Chinese
TCCH016	60	male	East Asian ancestry	Asian	Chinese
TCCH017	73	male	East Asian ancestry	Asian	Chinese
TCCH018	51	male	East Asian ancestry	Asian	Chinese
TCCH019	73	male	East Asian ancestry	Asian	Chinese
TCCH020	60	male	East Asian ancestry	Asian	Chinese
TCCH021	73	male	East Asian ancestry	Asian	Chinese
TCCH022	62	male	East Asian ancestry	Asian	Chinese
TCCH023	57	female	East Asian ancestry	Asian	Chinese
TCCH024	50	male	East Asian ancestry	Asian	Chinese
TCCH025	59	male	East Asian ancestry	Asian	Chinese
TCCH026	66	male	East Asian ancestry	Asian	Chinese
TCCH027	63	male	East Asian ancestry	Asian	Chinese
TCCH028	70	male	East Asian ancestry	Asian	Chinese
TCCH029	52	female	East Asian ancestry	Asian	Chinese
TCCH030	37	male	East Asian ancestry	Asian	Chinese
TCCH031	58	male	East Asian ancestry	Asian	Chinese
TCCH032	65	male	East Asian ancestry	Asian	Chinese
TCCH033	66	male	East Asian ancestry	Asian	Chinese
TCCH034	79	male	East Asian ancestry	Asian	Chinese
TCCH035	77	male	East Asian ancestry	Asian	Chinese
TCCH036	82	male	East Asian ancestry	Asian	Chinese
TCCH037	68	male	East Asian ancestry	Asian	Chinese
TCCH038	77	male	East Asian ancestry	Asian	Chinese
TCCH039	82	male	East Asian ancestry	Asian	Chinese
TCCH040	59	female	East Asian ancestry	Asian	Chinese
TCCH041	77	male	East Asian ancestry	Asian	Chinese
TCCH042	69	male	East Asian ancestry	Asian	Chinese
TCCH043	75	male	East Asian ancestry	Asian	Chinese
TCCH044	62	male	East Asian ancestry	Asian	Chinese
TCCH045	86	male	East Asian ancestry	Asian	Chinese
TCCH046	58	male	East Asian ancestry	Asian	Chinese
TCCH047	63	male	East Asian ancestry	Asian	Chinese
TCCH048	90	male	East Asian ancestry	Asian	Chinese
TCCH049	66	male	East Asian ancestry	Asian	Chinese
TCCH050	69	male	East Asian ancestry	Asian	Chinese
TCCH051	53	male	East Asian ancestry	Asian	Chinese
TCCH052	86	male	East Asian ancestry	Asian	Chinese
TCCH053	61	male	East Asian ancestry	Asian	Chinese
TCCH054	75	female	East Asian ancestry	Asian	Chinese
TCCH055	77	male	East Asian ancestry	Asian	Chinese
TCCH056	67	male	East Asian ancestry	Asian	Chinese
TCCH057	70	male	East Asian ancestry	Asian	Chinese
TCCH058	45	male	East Asian ancestry	Asian	Chinese
TCCH059	71	male	East Asian ancestry	Asian	Chinese
TCCH060	74	male	East Asian ancestry	Asian	Chinese
TFAHSFMU001	62	male	East Asian ancestry	Asian	Chinese
TFAHSFMU002	47	male	East Asian ancestry	Asian	Chinese
TFAHSFMU003	70	male	East Asian ancestry	Asian	Chinese
TFAHSFMU004	59	male	East Asian ancestry	Asian	Chinese
TFAHSFMU005	57	male	East Asian ancestry	Asian	Chinese
TFAHSFMU006	59	female	East Asian ancestry	Asian	Chinese
TFAHSFMU007	44	female	East Asian ancestry	Asian	Chinese
TFAHSFMU008	48	female	East Asian ancestry	Asian	Chinese
TFAHSFMU009	70	female	East Asian ancestry	Asian	Chinese
TFAHSFMU010	44	male	East Asian ancestry	Asian	Chinese
TFAHSFMU011	61	male	East Asian ancestry	Asian	Chinese
TFAHSFMU012	69	male	East Asian ancestry	Asian	Chinese
TFAHSFMU013	44	female	East Asian ancestry	Asian	Chinese
TFAHSFMU014	50	male	East Asian ancestry	Asian	Chinese
TFAHSFMU015	54	female	East Asian ancestry	Asian	Chinese
TFAHSFMU016	64	female	East Asian ancestry	Asian	Chinese
TFAHSFMU017	67	male	East Asian ancestry	Asian	Chinese
TFAHSFMU018	68	male	East Asian ancestry	Asian	Chinese
TFAHSFMU019	54	male	East Asian ancestry	Asian	Chinese
TFAHSFMU020	58	female	East Asian ancestry	Asian	Chinese
TFAHSFMU021	67	male	East Asian ancestry	Asian	Chinese
TFAHSFMU022	38	female	East Asian ancestry	Asian	Chinese
TFAHSFMU023	67	female	East Asian ancestry	Asian	Chinese
TFAHSFMU024	54	male	East Asian ancestry	Asian	Chinese
TFAHSFMU025	51	male	East Asian ancestry	Asian	Chinese
TFAHSFMU026	76	male	East Asian ancestry	Asian	Chinese
TFAHSFMU027	61	male	East Asian ancestry	Asian	Chinese
TFAHSFMU028	65	male	East Asian ancestry	Asian	Chinese
TFAHSFMU029	57	male	East Asian ancestry	Asian	Chinese
TFAHSFMU030	62	male	East Asian ancestry	Asian	Chinese
TFAHSFMU031	34	male	East Asian ancestry	Asian	Chinese
TFAHSFMU032	67	male	East Asian ancestry	Asian	Chinese
TFAHSFMU033	57	female	East Asian ancestry	Asian	Chinese
TFAHSFMU034	43	male	East Asian ancestry	Asian	Chinese
TFAHSFMU035	71	male	East Asian ancestry	Asian	Chinese
TFAHSFMU036	42	male	East Asian ancestry	Asian	Chinese
TFAHSFMU037	64	male	East Asian ancestry	Asian	Chinese
TFAHSFMU038	59	male	East Asian ancestry	Asian	Chinese
TFAHSFMU039	68	male	East Asian ancestry	Asian	Chinese
TFAHSFMU040	36	male	East Asian ancestry	Asian	Chinese
TFAHSFMU041	72	male	East Asian ancestry	Asian	Chinese
TFAHSFMU042	70	male	East Asian ancestry	Asian	Chinese
TFAHSFMU043	67	female	East Asian ancestry	Asian	Chinese
TFAHSFMU044	65	male	East Asian ancestry	Asian	Chinese
TFAHSFMU045	71	female	East Asian ancestry	Asian	Chinese
TFAHSFMU046	61	male	East Asian ancestry	Asian	Chinese
TFAHSFMU047	62	male	East Asian ancestry	Asian	Chinese
TFAHSFMU048	67	male	East Asian ancestry	Asian	Chinese
TFAHSFMU049	53	male	East Asian ancestry	Asian	Chinese
TFAHSFMU050	81	male	East Asian ancestry	Asian	Chinese
TFAHSFMU051	75	male	East Asian ancestry	Asian	Chinese
TFAHSFMU052	61	male	East Asian ancestry	Asian	Chinese
TFAHSFMU053	72	male	East Asian ancestry	Asian	Chinese
TFAHSFMU054	75	male	East Asian ancestry	Asian	Chinese
TFAHSFMU055	73	male	East Asian ancestry	Asian	Chinese
TFAHSFMU056	57	male	East Asian ancestry	Asian	Chinese
TFAHSFMU057	72	male	East Asian ancestry	Asian	Chinese
TFAHSFMU058	65	female	East Asian ancestry	Asian	Chinese
TFAHSFMU059	74	female	East Asian ancestry	Asian	Chinese
TFAHSFMU060	78	female	East Asian ancestry	Asian	Chinese
TFAHSFMU061	59	male	East Asian ancestry	Asian	Chinese
TFAHSFMU062	66	male	East Asian ancestry	Asian	Chinese
TFAHSFMU063	70	male	East Asian ancestry	Asian	Chinese
TFAHSFMU064	62	female	East Asian ancestry	Asian	Chinese
TFAHSFMU065	54	female	East Asian ancestry	Asian	Chinese
TFAHSFMU066	84	female	East Asian ancestry	Asian	Chinese
TFAHSFMU067	72	male	East Asian ancestry	Asian	Chinese
TFAHSFMU068	48	female	East Asian ancestry	Asian	Chinese
TFAHSFMU069	74	male	East Asian ancestry	Asian	Chinese
TFAHSFMU070	65	male	East Asian ancestry	Asian	Chinese
TFAHSFMU071	67	male	East Asian ancestry	Asian	Chinese
TSHSU001	67	female	East Asian ancestry	Asian	Chinese
TSHSU002	47	male	East Asian ancestry	Asian	Chinese
TSHSU003	73	male	East Asian ancestry	Asian	Chinese
TSHSU004	72	male	East Asian ancestry	Asian	Chinese
TSHSU005	39	male	East Asian ancestry	Asian	Chinese
TSHSU006	48	male	East Asian ancestry	Asian	Chinese
TSHSU007	38	male	East Asian ancestry	Asian	Chinese
TSHSU008	67	female	East Asian ancestry	Asian	Chinese
TSHSU009	58	male	East Asian ancestry	Asian	Chinese
TSHSU010	67	male	East Asian ancestry	Asian	Chinese
TSHSU011	66	male	East Asian ancestry	Asian	Chinese
TSHSU012	70	male	East Asian ancestry	Asian	Chinese
TSHSU013	71	female	East Asian ancestry	Asian	Chinese
TSHSU014	68	male	East Asian ancestry	Asian	Chinese
TSHSU015	63	male	East Asian ancestry	Asian	Chinese
TSHSU016	75	male	East Asian ancestry	Asian	Chinese
TSHSU017	71	male	East Asian ancestry	Asian	Chinese
TSHSU018	67	male	East Asian ancestry	Asian	Chinese
TSHSU019	75	male	East Asian ancestry	Asian	Chinese
TSHSU020	62	female	East Asian ancestry	Asian	Chinese
TSHSU021	58	female	East Asian ancestry	Asian	Chinese
TSHSU022	73	male	East Asian ancestry	Asian	Chinese
TSHSU023	63	male	East Asian ancestry	Asian	Chinese
TSHSU024	73	male	East Asian ancestry	Asian	Chinese
TSHSU025	68	male	East Asian ancestry	Asian	Chinese
TSHSU026	69	male	East Asian ancestry	Asian	Chinese
TSHSU027	66	male	East Asian ancestry	Asian	Chinese
TSHSU028	61	male	East Asian ancestry	Asian	Chinese
TSHSU029	72	male	East Asian ancestry	Asian	Chinese
TSHSU030	70	male	East Asian ancestry	Asian	Chinese
TSHSU031	72	male	East Asian ancestry	Asian	Chinese
TSHSU032	74	male	East Asian ancestry	Asian	Chinese
TSHSU033	68	female	East Asian ancestry	Asian	Chinese
TSHSU034	83	female	East Asian ancestry	Asian	Chinese
TSHSU035	68	male	East Asian ancestry	Asian	Chinese
TSHSU036	65	male	East Asian ancestry	Asian	Chinese
TSHSU037	80	male	East Asian ancestry	Asian	Chinese
TSHSU038	70	female	East Asian ancestry	Asian	Chinese
TSHSU039	78	male	East Asian ancestry	Asian	Chinese
TSHSU040	60	male	East Asian ancestry	Asian	Chinese
TSHSU041	48	male	East Asian ancestry	Asian	Chinese
TSHSU042	70	female	East Asian ancestry	Asian	Chinese
TSHSU043	87	male	East Asian ancestry	Asian	Chinese
TSHSU044	86	female	East Asian ancestry	Asian	Chinese
TSHSU045	78	male	East Asian ancestry	Asian	Chinese
QHSUQ001	67	male	East Asian ancestry	Asian	Chinese
QHSUQ002	61	male	East Asian ancestry	Asian	Chinese
QHSUQ003	63	male	East Asian ancestry	Asian	Chinese
QHSUQ004	67	male	East Asian ancestry	Asian	Chinese
QHSUQ005	46	male	East Asian ancestry	Asian	Chinese
QHSUQ006	66	male	East Asian ancestry	Asian	Chinese
QHSUQ007	59	male	East Asian ancestry	Asian	Chinese
QHSUQ008	63	male	East Asian ancestry	Asian	Chinese
QHSUQ009	50	male	East Asian ancestry	Asian	Chinese
QHSUQ010	39	male	East Asian ancestry	Asian	Chinese
QHSUQ011	33	male	East Asian ancestry	Asian	Chinese
QHSUQ012	78	male	East Asian ancestry	Asian	Chinese
QHSUQ013	67	male	East Asian ancestry	Asian	Chinese
QHSUQ014	68	male	East Asian ancestry	Asian	Chinese
QHSUQ015	55	male	East Asian ancestry	Asian	Chinese
QHSUQ016	57	female	East Asian ancestry	Asian	Chinese
QHSUQ017	58	male	East Asian ancestry	Asian	Chinese
QHSUQ018	51	male	East Asian ancestry	Asian	Chinese
QHSUQ019	64	male	East Asian ancestry	Asian	Chinese
QHSUQ020	33	male	East Asian ancestry	Asian	Chinese
QHSUQ021	53	male	East Asian ancestry	Asian	Chinese
QHSUQ022	74	female	East Asian ancestry	Asian	Chinese
QHSUQ023	50	male	East Asian ancestry	Asian	Chinese
QHSUQ024	74	male	East Asian ancestry	Asian	Chinese
QHSUQ025	50	male	East Asian ancestry	Asian	Chinese
QHSUQ026	89	female	East Asian ancestry	Asian	Chinese
QHSUQ027	73	male	East Asian ancestry	Asian	Chinese
QHSUQ028	55	male	East Asian ancestry	Asian	Chinese
QHSUQ029	74	male	East Asian ancestry	Asian	Chinese
QHSUQ030	52	male	East Asian ancestry	Asian	Chinese
QHSUQ031	71	female	East Asian ancestry	Asian	Chinese
QHSUQ032	41	male	East Asian ancestry	Asian	Chinese
QHSUQ033	52	male	East Asian ancestry	Asian	Chinese
QHSUQ034	62	male	East Asian ancestry	Asian	Chinese
QHSUQ035	70	male	East Asian ancestry	Asian	Chinese
QHSUQ036	57	male	East Asian ancestry	Asian	Chinese
QHSUQ037	66	male	East Asian ancestry	Asian	Chinese
QHSUQ038	39	male	East Asian ancestry	Asian	Chinese
QHSUQ039	68	female	East Asian ancestry	Asian	Chinese
QHSUQ040	60	male	East Asian ancestry	Asian	Chinese
QHSUQ041	53	male	East Asian ancestry	Asian	Chinese
QHSUQ042	85	female	East Asian ancestry	Asian	Chinese
QHSUQ043	68	male	East Asian ancestry	Asian	Chinese
QHSUQ044	42	male	East Asian ancestry	Asian	Chinese
QHSUQ045	66	male	East Asian ancestry	Asian	Chinese
QHSUQ046	41	female	East Asian ancestry	Asian	Chinese
QHSUQ047	67	male	East Asian ancestry	Asian	Chinese
QHSUQ048	69	male	East Asian ancestry	Asian	Chinese
QHSUQ049	65	male	East Asian ancestry	Asian	Chinese
QHSUQ050	59	female	East Asian ancestry	Asian	Chinese
QHSUQ051	65	male	East Asian ancestry	Asian	Chinese
QHSUQ052	61	male	East Asian ancestry	Asian	Chinese
QHSUQ053	70	male	East Asian ancestry	Asian	Chinese
QHSUQ054	58	male	East Asian ancestry	Asian	Chinese
QHSUQ055	65	male	East Asian ancestry	Asian	Chinese
QHSUQ056	75	male	East Asian ancestry	Asian	Chinese
QHSUQ057	74	male	East Asian ancestry	Asian	Chinese
QHSUQ058	72	male	East Asian ancestry	Asian	Chinese
QHSUQ059	69	male	East Asian ancestry	Asian	Chinese
QHSUQ060	82	male	East Asian ancestry	Asian	Chinese
QHSUQ061	62	male	East Asian ancestry	Asian	Chinese
QHSUQ062	67	male	East Asian ancestry	Asian	Chinese
QHSUQ063	71	male	East Asian ancestry	Asian	Chinese
QHSUQ064	66	male	East Asian ancestry	Asian	Chinese
QHSUQ065	81	male	East Asian ancestry	Asian	Chinese
QHSUQ066	61	male	East Asian ancestry	Asian	Chinese
QHSUQ067	66	male	East Asian ancestry	Asian	Chinese
QHSUQ068	79	male	East Asian ancestry	Asian	Chinese
QHSUQ069	64	male	East Asian ancestry	Asian	Chinese
QHSU001	75	male	East Asian ancestry	Asian	Chinese
QHSU002	59	male	East Asian ancestry	Asian	Chinese
QHSU003	75	female	East Asian ancestry	Asian	Chinese
QHSU004	75	female	East Asian ancestry	Asian	Chinese
QHSU005	75	female	East Asian ancestry	Asian	Chinese
QHSU006	75	male	East Asian ancestry	Asian	Chinese
QHSU007	75	male	East Asian ancestry	Asian	Chinese
QHSU008	75	male	East Asian ancestry	Asian	Chinese
QHSU009	51	female	East Asian ancestry	Asian	Chinese
QHSU010	51	female	East Asian ancestry	Asian	Chinese
QHSU011	75	female	East Asian ancestry	Asian	Chinese
QHSU012	69	female	East Asian ancestry	Asian	Chinese
QHSU013	69	female	East Asian ancestry	Asian	Chinese
QHSU014	69	female	East Asian ancestry	Asian	Chinese
QHSU015	75	male	East Asian ancestry	Asian	Chinese
QHSU016	74	female	East Asian ancestry	Asian	Chinese
QHSU017	74	male	East Asian ancestry	Asian	Chinese
QHSU018	74	male	East Asian ancestry	Asian	Chinese
QHSU019	67	female	East Asian ancestry	Asian	Chinese
QHSU020	66	male	East Asian ancestry	Asian	Chinese
QHSU021	62	male	East Asian ancestry	Asian	Chinese
QHSU022	62	male	East Asian ancestry	Asian	Chinese
QHSU023	69	male	East Asian ancestry	Asian	Chinese
QHSU024	69	male	East Asian ancestry	Asian	Chinese
QHSU025	73	male	East Asian ancestry	Asian	Chinese
QHSU026	75	male	East Asian ancestry	Asian	Chinese
QHSU027	75	male	East Asian ancestry	Asian	Chinese
QHSU028	58	female	East Asian ancestry	Asian	Chinese
QHSU029	71	female	East Asian ancestry	Asian	Chinese
QHSU030	64	male	East Asian ancestry	Asian	Chinese
QHSU031	59	male	East Asian ancestry	Asian	Chinese
QHSU032	59	male	East Asian ancestry	Asian	Chinese
QHSU033	52	male	East Asian ancestry	Asian	Chinese
QHSU034	52	male	East Asian ancestry	Asian	Chinese
QHSU035	58	male	East Asian ancestry	Asian	Chinese
QHSU036	75	male	East Asian ancestry	Asian	Chinese
QHSU037	73	male	East Asian ancestry	Asian	Chinese
QHSU038	73	male	East Asian ancestry	Asian	Chinese
QHSU039	55	female	East Asian ancestry	Asian	Chinese
QHSU040	75	female	East Asian ancestry	Asian	Chinese
QHSU041	75	female	East Asian ancestry	Asian	Chinese
QHSU042	66	male	East Asian ancestry	Asian	Chinese
QHSU043	66	male	East Asian ancestry	Asian	Chinese
QHSU044	65	male	East Asian ancestry	Asian	Chinese
QHSU045	65	male	East Asian ancestry	Asian	Chinese
QHSU046	65	male	East Asian ancestry	Asian	Chinese
QHSU047	68	female	East Asian ancestry	Asian	Chinese
QHSU048	67	male	East Asian ancestry	Asian	Chinese
QHSU049	60	female	East Asian ancestry	Asian	Chinese
QHSU050	64	female	East Asian ancestry	Asian	Chinese
QHSU051	64	female	East Asian ancestry	Asian	Chinese
QHSU052	62	male	East Asian ancestry	Asian	Chinese
QHSU053	62	male	East Asian ancestry	Asian	Chinese
QHSU054	74	female	East Asian ancestry	Asian	Chinese
QHSU055	58	male	East Asian ancestry	Asian	Chinese
QHSU056	69	male	East Asian ancestry	Asian	Chinese
QHSU057	45	male	East Asian ancestry	Asian	Chinese
QHSU058	45	male	East Asian ancestry	Asian	Chinese
QHSU059	39	male	East Asian ancestry	Asian	Chinese
QHSU060	39	male	East Asian ancestry	Asian	Chinese
QHSU061	70	male	East Asian ancestry	Asian	Chinese
QHSU062	70	male	East Asian ancestry	Asian	Chinese
QHSU063	62	male	East Asian ancestry	Asian	Chinese
QHSU064	51	male	East Asian ancestry	Asian	Chinese
QHSU065	65	male	East Asian ancestry	Asian	Chinese
QHSU066	65	male	East Asian ancestry	Asian	Chinese
QHSU067	59	male	East Asian ancestry	Asian	Chinese
QHSU068	65	male	East Asian ancestry	Asian	Chinese
QHSU069	65	male	East Asian ancestry	Asian	Chinese
QHSU070	63	male	East Asian ancestry	Asian	Chinese
QHSU071	63	male	East Asian ancestry	Asian	Chinese
QHSU072	63	male	East Asian ancestry	Asian	Chinese
QHSU073	72	female	East Asian ancestry	Asian	Chinese
QHSU074	75	female	East Asian ancestry	Asian	Chinese
QHSU075	23	female	East Asian ancestry	Asian	Chinese
QHSU076	23	female	East Asian ancestry	Asian	Chinese
QHSU077	69	male	East Asian ancestry	Asian	Chinese
QHSU078	54	female	East Asian ancestry	Asian	Chinese
QHSU079	54	female	East Asian ancestry	Asian	Chinese
QHSU080	73	male	East Asian ancestry	Asian	Chinese
QHSU081	73	male	East Asian ancestry	Asian	Chinese
QHSU082	61	female	East Asian ancestry	Asian	Chinese
QHSU083	61	female	East Asian ancestry	Asian	Chinese
QHSU084	69	male	East Asian ancestry	Asian	Chinese
QHSU085	69	male	East Asian ancestry	Asian	Chinese
QHSU086	75	male	East Asian ancestry	Asian	Chinese
QHSU087	53	male	East Asian ancestry	Asian	Chinese
QHSU088	60	female	East Asian ancestry	Asian	Chinese
QHSU089	58	male	East Asian ancestry	Asian	Chinese
QHSU090	58	male	East Asian ancestry	Asian	Chinese
QHSU091	71	female	East Asian ancestry	Asian	Chinese
QHSU092	52	male	East Asian ancestry	Asian	Chinese
QHSU093	55	male	East Asian ancestry	Asian	Chinese
QHSU094	64	male	East Asian ancestry	Asian	Chinese
QHSU095	54	male	East Asian ancestry	Asian	Chinese
QHSU096	44	female	East Asian ancestry	Asian	Chinese
QHSU097	31	female	East Asian ancestry	Asian	Chinese
QHSU098	48	female	East Asian ancestry	Asian	Chinese
QHSU099	60	male	East Asian ancestry	Asian	Chinese
QHSU100	60	male	East Asian ancestry	Asian	Chinese
QHSU101	60	male	East Asian ancestry	Asian	Chinese
QHSU102	64	male	East Asian ancestry	Asian	Chinese
QHSU103	64	male	East Asian ancestry	Asian	Chinese
QHSU104	55	male	East Asian ancestry	Asian	Chinese
QHSU105	55	male	East Asian ancestry	Asian	Chinese
QHSU106	72	male	East Asian ancestry	Asian	Chinese
QHSU107	67	male	East Asian ancestry	Asian	Chinese
QHSU108	67	male	East Asian ancestry	Asian	Chinese
QHSU109	67	male	East Asian ancestry	Asian	Chinese
QHSU110	63	male	East Asian ancestry	Asian	Chinese
QHSU111	48	female	East Asian ancestry	Asian	Chinese
QHSU112	56	female	East Asian ancestry	Asian	Chinese
QHSU113	56	female	East Asian ancestry	Asian	Chinese
QHSU114	60	male	East Asian ancestry	Asian	Chinese
QHSU115	40	male	East Asian ancestry	Asian	Chinese
QHSU116	40	male	East Asian ancestry	Asian	Chinese
QHSU117	48	female	East Asian ancestry	Asian	Chinese
QHSU118	70	male	East Asian ancestry	Asian	Chinese
QHSU119	75	male	East Asian ancestry	Asian	Chinese
QHSU120	59	male	East Asian ancestry	Asian	Chinese
QHSU121	69	male	East Asian ancestry	Asian	Chinese
QHSU122	53	male	East Asian ancestry	Asian	Chinese
QHSU123	60	female	East Asian ancestry	Asian	Chinese
QHSU124	67	male	East Asian ancestry	Asian	Chinese
QHSU125	74	male	East Asian ancestry	Asian	Chinese
QHSU126	72	female	East Asian ancestry	Asian	Chinese
QHSU127	72	female	East Asian ancestry	Asian	Chinese
QHSU128	66	male	East Asian ancestry	Asian	Chinese
QHSU129	60	female	East Asian ancestry	Asian	Chinese
QHSU130	56	male	East Asian ancestry	Asian	Chinese
QHSU131	46	female	East Asian ancestry	Asian	Chinese
QHSU132	68	male	East Asian ancestry	Asian	Chinese
QHSU133	59	male	East Asian ancestry	Asian	Chinese
QHSU134	59	male	East Asian ancestry	Asian	Chinese
QHSU135	56	male	East Asian ancestry	Asian	Chinese
QHSU136	56	male	East Asian ancestry	Asian	Chinese
QHSU137	72	male	East Asian ancestry	Asian	Chinese
QHSU138	57	female	East Asian ancestry	Asian	Chinese
QHSU139	57	male	East Asian ancestry	Asian	Chinese
QHSU140	69	male	East Asian ancestry	Asian	Chinese
QHSU141	54	female	East Asian ancestry	Asian	Chinese
QHSU142	70	male	East Asian ancestry	Asian	Chinese
QHSU143	68	female	East Asian ancestry	Asian	Chinese
QHSU144	68	female	East Asian ancestry	Asian	Chinese
QHSU145	64	male	East Asian ancestry	Asian	Chinese
QHSU146	64	male	East Asian ancestry	Asian	Chinese
QHSU147	73	female	East Asian ancestry	Asian	Chinese
QHSU148	75	male	East Asian ancestry	Asian	Chinese
QHSU149	75	male	East Asian ancestry	Asian	Chinese
QHSU150	57	male	East Asian ancestry	Asian	Chinese
QHSU151	64	female	East Asian ancestry	Asian	Chinese
QHSU152	75	male	East Asian ancestry	Asian	Chinese
QHSU153	75	male	East Asian ancestry	Asian	Chinese
QHSU154	75	male	East Asian ancestry	Asian	Chinese
QHSU155	64	male	East Asian ancestry	Asian	Chinese
QHSU156	64	male	East Asian ancestry	Asian	Chinese
QHSU157	64	male	East Asian ancestry	Asian	Chinese
QHSU158	41	male	East Asian ancestry	Asian	Chinese
QHSU159	75	male	East Asian ancestry	Asian	Chinese
QHSU160	52	male	East Asian ancestry	Asian	Chinese
QHSU161	68	male	East Asian ancestry	Asian	Chinese
QHSU162	68	male	East Asian ancestry	Asian	Chinese
QHSU163	54	male	East Asian ancestry	Asian	Chinese
QHSU164	51	male	East Asian ancestry	Asian	Chinese
QHSU165	50	male	East Asian ancestry	Asian	Chinese
QHSU166	30	male	East Asian ancestry	Asian	Chinese
QHSU167	63	male	East Asian ancestry	Asian	Chinese
QHSU168	51	male	East Asian ancestry	Asian	Chinese
QHSU169	51	male	East Asian ancestry	Asian	Chinese
QHSU170	70	female	East Asian ancestry	Asian	Chinese
QHSU171	65	female	East Asian ancestry	Asian	Chinese
QHSU172	70	female	East Asian ancestry	Asian	Chinese
QHSU173	66	male	East Asian ancestry	Asian	Chinese
QHSU174	66	male	East Asian ancestry	Asian	Chinese
QHSU175	67	male	East Asian ancestry	Asian	Chinese
QHSU176	34	male	East Asian ancestry	Asian	Chinese
QHSU177	43	female	East Asian ancestry	Asian	Chinese
QHSU178	43	female	East Asian ancestry	Asian	Chinese
QHSU179	49	male	East Asian ancestry	Asian	Chinese
QHSU180	67	male	East Asian ancestry	Asian	Chinese
QHSU181	57	male	East Asian ancestry	Asian	Chinese
QHSU182	57	male	East Asian ancestry	Asian	Chinese
QHSU183	67	male	East Asian ancestry	Asian	Chinese
QHSU184	73	male	East Asian ancestry	Asian	Chinese
QHSU185	73	male	East Asian ancestry	Asian	Chinese
QHSU186	56	male	East Asian ancestry	Asian	Chinese
QHSU187	56	male	East Asian ancestry	Asian	Chinese
QHSU188	55	male	East Asian ancestry	Asian	Chinese
QHSU189	55	male	East Asian ancestry	Asian	Chinese
QHSU190	55	male	East Asian ancestry	Asian	Chinese
QHSU191	55	male	East Asian ancestry	Asian	Chinese
QHSU192	63	male	East Asian ancestry	Asian	Chinese
QHSU193	63	male	East Asian ancestry	Asian	Chinese
QHSU194	63	male	East Asian ancestry	Asian	Chinese
QHSU195	63	male	East Asian ancestry	Asian	Chinese
QHSU196	74	male	East Asian ancestry	Asian	Chinese
QHSU197	59	female	East Asian ancestry	Asian	Chinese
QHSU198	59	female	East Asian ancestry	Asian	Chinese
QHSU199	59	female	East Asian ancestry	Asian	Chinese
QHSU200	75	male	East Asian ancestry	Asian	Chinese
QHSU201	47	male	East Asian ancestry	Asian	Chinese
QHSU202	47	male	East Asian ancestry	Asian	Chinese
QHSU203	47	male	East Asian ancestry	Asian	Chinese
QHSU204	37	male	East Asian ancestry	Asian	Chinese
QHSU205	68	male	East Asian ancestry	Asian	Chinese
QHSU206	68	male	East Asian ancestry	Asian	Chinese
QHSU207	71	male	East Asian ancestry	Asian	Chinese
QHSU208	71	male	East Asian ancestry	Asian	Chinese
QHSU209	61	male	East Asian ancestry	Asian	Chinese
QHSU210	58	male	East Asian ancestry	Asian	Chinese
QHSU211	58	male	East Asian ancestry	Asian	Chinese
QHSU212	73	male	East Asian ancestry	Asian	Chinese
QHSU213	73	male	East Asian ancestry	Asian	Chinese
QHSU214	50	male	East Asian ancestry	Asian	Chinese
QHSU215	51	male	East Asian ancestry	Asian	Chinese
QHSU216	75	female	East Asian ancestry	Asian	Chinese
QHSU217	75	female	East Asian ancestry	Asian	Chinese
QHSU218	51	male	East Asian ancestry	Asian	Chinese
QHSU219	61	male	East Asian ancestry	Asian	Chinese
QHSU220	62	male	East Asian ancestry	Asian	Chinese
QHSU221	62	male	East Asian ancestry	Asian	Chinese
QHSU222	62	male	East Asian ancestry	Asian	Chinese
QHSU223	60	male	East Asian ancestry	Asian	Chinese
QHSU224	74	female	East Asian ancestry	Asian	Chinese
QHSU225	74	female	East Asian ancestry	Asian	Chinese
QHSU226	74	female	East Asian ancestry	Asian	Chinese
QHSU227	61	male	East Asian ancestry	Asian	Chinese
QHSU228	61	male	East Asian ancestry	Asian	Chinese
QHSU229	46	female	East Asian ancestry	Asian	Chinese
QHSU230	46	female	East Asian ancestry	Asian	Chinese
QHSU231	37	male	East Asian ancestry	Asian	Chinese
QHSU232	37	male	East Asian ancestry	Asian	Chinese
QHSU233	37	male	East Asian ancestry	Asian	Chinese
QHSU234	37	male	East Asian ancestry	Asian	Chinese
QHSU235	62	female	East Asian ancestry	Asian	Chinese
QHSU236	62	female	East Asian ancestry	Asian	Chinese
QHSU237	58	male	East Asian ancestry	Asian	Chinese
QHSU238	58	male	East Asian ancestry	Asian	Chinese
QHSU239	69	female	East Asian ancestry	Asian	Chinese
QHSU240	69	female	East Asian ancestry	Asian	Chinese
QHSU241	57	female	East Asian ancestry	Asian	Chinese
QHSU242	75	female	East Asian ancestry	Asian	Chinese
QHSU243	74	female	East Asian ancestry	Asian	Chinese
QHSU244	58	male	East Asian ancestry	Asian	Chinese
QHSU245	58	male	East Asian ancestry	Asian	Chinese
QHSU246	73	male	East Asian ancestry	Asian	Chinese
QHSU247	58	female	East Asian ancestry	Asian	Chinese
QHSU248	72	female	East Asian ancestry	Asian	Chinese
QHSU249	35	male	East Asian ancestry	Asian	Chinese
QHSU250	34	male	East Asian ancestry	Asian	Chinese
QHSU251	57	male	East Asian ancestry	Asian	Chinese
QHSU252	57	male	East Asian ancestry	Asian	Chinese
QHSU253	39	male	East Asian ancestry	Asian	Chinese
QHSU254	30	male	East Asian ancestry	Asian	Chinese
QHSU255	69	male	East Asian ancestry	Asian	Chinese
QHSU256	40	female	East Asian ancestry	Asian	Chinese
QHSU257	61	male	East Asian ancestry	Asian	Chinese
QHSU258	82	male	East Asian ancestry	Asian	Chinese
QHSU259	60	male	East Asian ancestry	Asian	Chinese
QHSU260	54	male	East Asian ancestry	Asian	Chinese
QHSU261	53	male	East Asian ancestry	Asian	Chinese
QHSU262	72	male	East Asian ancestry	Asian	Chinese
QHSU263	59	male	East Asian ancestry	Asian	Chinese
QHSU264	66	male	East Asian ancestry	Asian	Chinese
QHSU265	69	male	East Asian ancestry	Asian	Chinese
QHSU266	60	male	East Asian ancestry	Asian	Chinese
QHSU267	72	male	East Asian ancestry	Asian	Chinese
QHSU268	68	male	East Asian ancestry	Asian	Chinese
QHSU269	70	male	East Asian ancestry	Asian	Chinese
QHSU270	43	female	East Asian ancestry	Asian	Chinese
QHSU271	51	male	East Asian ancestry	Asian	Chinese
QHSU272	60	male	East Asian ancestry	Asian	Chinese
QHSU273	65	male	East Asian ancestry	Asian	Chinese
QHSU274	62	male	East Asian ancestry	Asian	Chinese
QHSU275	60	male	East Asian ancestry	Asian	Chinese
QHSU276	73	male	East Asian ancestry	Asian	Chinese
QHSU277	69	male	East Asian ancestry	Asian	Chinese
QHSU278	57	female	East Asian ancestry	Asian	Chinese
QHSU279	67	male	East Asian ancestry	Asian	Chinese
QHSU280	59	male	East Asian ancestry	Asian	Chinese
QHSU281	67	female	East Asian ancestry	Asian	Chinese
QHSU282	66	male	East Asian ancestry	Asian	Chinese
QHSU283	89	male	East Asian ancestry	Asian	Chinese
QHSU284	59	male	East Asian ancestry	Asian	Chinese
QHSU285	46	male	East Asian ancestry	Asian	Chinese
QHSU286	65	female	East Asian ancestry	Asian	Chinese
QHSU287	72	female	East Asian ancestry	Asian	Chinese
QHSU288	39	male	East Asian ancestry	Asian	Chinese
QHSU289	66	male	East Asian ancestry	Asian	Chinese
QHSU290	78	male	East Asian ancestry	Asian	Chinese
QHSU291	85	male	East Asian ancestry	Asian	Chinese
QHSU292	70	male	East Asian ancestry	Asian	Chinese
QHSU293	80	male	East Asian ancestry	Asian	Chinese
QHSU294	74	male	East Asian ancestry	Asian	Chinese
QHSU295	65	male	East Asian ancestry	Asian	Chinese
QHSU296	58	male	East Asian ancestry	Asian	Chinese
QHSU297	59	male	East Asian ancestry	Asian	Chinese
QHSU298	57	male	East Asian ancestry	Asian	Chinese
QHSU299	44	female	East Asian ancestry	Asian	Chinese
QHSU300	72	male	East Asian ancestry	Asian	Chinese
QHSU301	66	male	East Asian ancestry	Asian	Chinese
QHSU302	84	female	East Asian ancestry	Asian	Chinese
QHSU303	59	male	East Asian ancestry	Asian	Chinese
QHSU304	79	male	East Asian ancestry	Asian	Chinese
QHSU305	60	male	East Asian ancestry	Asian	Chinese
QHSU306	53	female	East Asian ancestry	Asian	Chinese
QHSU307	67	male	East Asian ancestry	Asian	Chinese
QHSU308	54	male	East Asian ancestry	Asian	Chinese
QHSU309	64	male	East Asian ancestry	Asian	Chinese
QHSU310	74	female	East Asian ancestry	Asian	Chinese
QHSU311	85	male	East Asian ancestry	Asian	Chinese
QHSU312	46	male	East Asian ancestry	Asian	Chinese
QHSU313	34	male	East Asian ancestry	Asian	Chinese
QHSU314	72	male	East Asian ancestry	Asian	Chinese
QHSU315	72	male	East Asian ancestry	Asian	Chinese
QHSU316	67	male	East Asian ancestry	Asian	Chinese
QHSU317	71	male	East Asian ancestry	Asian	Chinese
QHSU318	79	male	East Asian ancestry	Asian	Chinese
QHSU319	70	male	East Asian ancestry	Asian	Chinese
QHSU320	66	male	East Asian ancestry	Asian	Chinese
QHSU321	70	male	East Asian ancestry	Asian	Chinese
QHSU322	75	male	East Asian ancestry	Asian	Chinese
QHSU323	68	male	East Asian ancestry	Asian	Chinese
QHSU324	75	male	East Asian ancestry	Asian	Chinese
QHSU325	72	male	East Asian ancestry	Asian	Chinese
QHSU326	58	male	East Asian ancestry	Asian	Chinese
QHSU327	61	male	East Asian ancestry	Asian	Chinese
QHSU328	69	male	East Asian ancestry	Asian	Chinese
QHSU329	76	female	East Asian ancestry	Asian	Chinese
QHSU330	38	male	East Asian ancestry	Asian	Chinese
QHSU331	68	male	East Asian ancestry	Asian	Chinese
QHSU332	76	male	East Asian ancestry	Asian	Chinese
QHSU333	82	female	East Asian ancestry	Asian	Chinese
QHSU334	60	male	East Asian ancestry	Asian	Chinese
QHSU335	65	male	East Asian ancestry	Asian	Chinese
QHSU336	60	male	East Asian ancestry	Asian	Chinese
QHSU337	89	male	East Asian ancestry	Asian	Chinese
QHSU338	64	male	East Asian ancestry	Asian	Chinese
QHSU339	90	male	East Asian ancestry	Asian	Chinese
QHSU340	84	male	East Asian ancestry	Asian	Chinese
QHSU341	46	male	East Asian ancestry	Asian	Chinese
QHSU342	77	male	East Asian ancestry	Asian	Chinese
QHSU343	64	male	East Asian ancestry	Asian	Chinese
QHSU344	64	male	East Asian ancestry	Asian	Chinese
QHSU345	75	male	East Asian ancestry	Asian	Chinese
QHSU346	56	male	East Asian ancestry	Asian	Chinese
QHSU347	77	male	East Asian ancestry	Asian	Chinese
QHSU348	73	male	East Asian ancestry	Asian	Chinese
QHSU349	61	male	East Asian ancestry	Asian	Chinese
QHSU350	80	male	East Asian ancestry	Asian	Chinese
QHSU351	74	male	East Asian ancestry	Asian	Chinese
QHSU352	59	male	East Asian ancestry	Asian	Chinese
QHSU353	64	female	East Asian ancestry	Asian	Chinese
QHSU354	72	female	East Asian ancestry	Asian	Chinese
QHSU355	78	male	East Asian ancestry	Asian	Chinese
QHSU356	60	male	East Asian ancestry	Asian	Chinese
QHSU357	23	male	East Asian ancestry	Asian	Chinese
QHSU358	34	male	East Asian ancestry	Asian	Chinese
QHSU359	65	male	East Asian ancestry	Asian	Chinese
QHSU360	78	male	East Asian ancestry	Asian	Chinese
QHSU361	76	female	East Asian ancestry	Asian	Chinese
QHSU362	67	male	East Asian ancestry	Asian	Chinese
QHSU363	82	male	East Asian ancestry	Asian	Chinese
QHSU364	40	male	East Asian ancestry	Asian	Chinese
QHSU365	66	male	East Asian ancestry	Asian	Chinese
QHSU366	70	male	East Asian ancestry	Asian	Chinese
QHSU367	68	male	East Asian ancestry	Asian	Chinese
QHSU368	84	male	East Asian ancestry	Asian	Chinese
QHSU369	79	male	East Asian ancestry	Asian	Chinese
QHSU370	64	male	East Asian ancestry	Asian	Chinese
QHSU371	60	male	East Asian ancestry	Asian	Chinese
QHSU372	58	male	East Asian ancestry	Asian	Chinese
QHSU373	69	male	East Asian ancestry	Asian	Chinese
QHSU374	55	male	East Asian ancestry	Asian	Chinese
QHSU375	73	male	East Asian ancestry	Asian	Chinese
QHSU376	68	male	East Asian ancestry	Asian	Chinese
QHSU377	76	male	East Asian ancestry	Asian	Chinese
QHSU378	19	female	East Asian ancestry	Asian	Chinese
QHSU379	80	male	East Asian ancestry	Asian	Chinese
QHSU380	60	female	East Asian ancestry	Asian	Chinese
QHSU381	55	male	East Asian ancestry	Asian	Chinese
QHSU382	56	male	East Asian ancestry	Asian	Chinese
QHSU383	74	male	East Asian ancestry	Asian	Chinese
QHSU384	65	male	East Asian ancestry	Asian	Chinese
QHSU385	57	male	East Asian ancestry	Asian	Chinese
QHSU386	57	male	East Asian ancestry	Asian	Chinese
QHSU387	70	male	East Asian ancestry	Asian	Chinese
QHSU388	61	male	East Asian ancestry	Asian	Chinese
QHSU389	59	male	East Asian ancestry	Asian	Chinese
QHSU390	62	male	East Asian ancestry	Asian	Chinese
QHSU391	67	female	East Asian ancestry	Asian	Chinese
QHSU392	68	male	East Asian ancestry	Asian	Chinese
QHSU393	75	male	East Asian ancestry	Asian	Chinese
QHSU394	67	male	East Asian ancestry	Asian	Chinese
QHSU395	71	male	East Asian ancestry	Asian	Chinese
QHSU396	23	male	East Asian ancestry	Asian	Chinese
QHSU397	68	female	East Asian ancestry	Asian	Chinese
QHSU398	82	male	East Asian ancestry	Asian	Chinese
QHSU399	61	male	East Asian ancestry	Asian	Chinese
QHSU400	61	male	East Asian ancestry	Asian	Chinese
QHSU401	44	male	East Asian ancestry	Asian	Chinese
QHSU402	59	male	East Asian ancestry	Asian	Chinese
QHSU403	84	male	East Asian ancestry	Asian	Chinese
QHSU404	48	male	East Asian ancestry	Asian	Chinese
QHSU405	66	male	East Asian ancestry	Asian	Chinese
QHSU406	72	male	East Asian ancestry	Asian	Chinese
QHSU407	69	male	East Asian ancestry	Asian	Chinese
QHSU408	41	female	East Asian ancestry	Asian	Chinese
QHSU409	73	female	East Asian ancestry	Asian	Chinese
QHSU410	46	female	East Asian ancestry	Asian	Chinese
QHSU411	72	male	East Asian ancestry	Asian	Chinese
QHSU412	66	male	East Asian ancestry	Asian	Chinese
QHSU413	64	female	East Asian ancestry	Asian	Chinese
QHSU414	60	male	East Asian ancestry	Asian	Chinese
QHSU415	22	male	East Asian ancestry	Asian	Chinese
QHSU416	77	male	East Asian ancestry	Asian	Chinese
QHSU417	67	male	East Asian ancestry	Asian	Chinese
QHSU418	81	female	East Asian ancestry	Asian	Chinese
QHSU419	53	female	East Asian ancestry	Asian	Chinese
QHSU420	62	male	East Asian ancestry	Asian	Chinese
QHSU421	70	male	East Asian ancestry	Asian	Chinese
QHSU422	70	male	East Asian ancestry	Asian	Chinese
QHSU423	70	male	East Asian ancestry	Asian	Chinese
QHSU424	68	female	East Asian ancestry	Asian	Chinese
QHSU425	58	female	East Asian ancestry	Asian	Chinese
QHSU426	75	male	East Asian ancestry	Asian	Chinese
QHSU427	55	male	East Asian ancestry	Asian	Chinese
QHSU428	67	female	East Asian ancestry	Asian	Chinese
QHSU429	49	male	East Asian ancestry	Asian	Chinese
QHSU430	68	female	East Asian ancestry	Asian	Chinese
QHSU431	72	male	East Asian ancestry	Asian	Chinese
QHSU432	75	male	East Asian ancestry	Asian	Chinese
QHSU433	50	male	East Asian ancestry	Asian	Chinese
QHSU434	50	male	East Asian ancestry	Asian	Chinese
QHSU435	69	male	East Asian ancestry	Asian	Chinese
QHSU436	69	male	East Asian ancestry	Asian	Chinese
QHSU437	69	male	East Asian ancestry	Asian	Chinese
QHSU438	69	male	East Asian ancestry	Asian	Chinese
QHSU439	63	male	East Asian ancestry	Asian	Chinese
QHSU440	63	male	East Asian ancestry	Asian	Chinese
QHSU441	63	male	East Asian ancestry	Asian	Chinese
QHSU442	71	male	East Asian ancestry	Asian	Chinese
QHSU443	59	male	East Asian ancestry	Asian	Chinese
QHSU444	75	male	East Asian ancestry	Asian	Chinese
QHSU445	75	male	East Asian ancestry	Asian	Chinese
QHSU446	75	male	East Asian ancestry	Asian	Chinese
QHSU447	46	female	East Asian ancestry	Asian	Chinese
QHSU448	71	male	East Asian ancestry	Asian	Chinese
QHSU449	71	male	East Asian ancestry	Asian	Chinese
QHSU450	69	male	East Asian ancestry	Asian	Chinese
QHSU451	69	male	East Asian ancestry	Asian	Chinese
QHSU452	69	male	East Asian ancestry	Asian	Chinese
QHSU453	69	male	East Asian ancestry	Asian	Chinese
QHSU454	69	male	East Asian ancestry	Asian	Chinese
QHSU455	72	male	East Asian ancestry	Asian	Chinese
QHSU456	57	male	East Asian ancestry	Asian	Chinese
QHSU457	57	male	East Asian ancestry	Asian	Chinese
QHSU458	64	female	East Asian ancestry	Asian	Chinese
QHSU459	47	male	East Asian ancestry	Asian	Chinese
QHSU460	47	male	East Asian ancestry	Asian	Chinese
QHSU461	47	male	East Asian ancestry	Asian	Chinese
QHSU462	74	male	East Asian ancestry	Asian	Chinese
QHSU463	75	male	East Asian ancestry	Asian	Chinese
QHSU464	68	male	East Asian ancestry	Asian	Chinese
QHSU465	68	male	East Asian ancestry	Asian	Chinese
QHSU466	75	male	East Asian ancestry	Asian	Chinese
QHSU467	70	male	East Asian ancestry	Asian	Chinese
QHSU468	70	male	East Asian ancestry	Asian	Chinese
QHSU469	70	male	East Asian ancestry	Asian	Chinese
QHSU470	73	male	East Asian ancestry	Asian	Chinese
QHSU471	75	male	East Asian ancestry	Asian	Chinese
QHSU472	75	male	East Asian ancestry	Asian	Chinese
QHSU473	70	female	East Asian ancestry	Asian	Chinese
QHSU474	70	female	East Asian ancestry	Asian	Chinese
QHSU475	59	male	East Asian ancestry	Asian	Chinese
QHSU476	47	male	East Asian ancestry	Asian	Chinese
QHSU477	47	male	East Asian ancestry	Asian	Chinese
QHSU478	75	female	East Asian ancestry	Asian	Chinese
QHSU479	75	female	East Asian ancestry	Asian	Chinese
QHSU480	75	female	East Asian ancestry	Asian	Chinese
QHSU481	57	male	East Asian ancestry	Asian	Chinese
QHSU482	57	male	East Asian ancestry	Asian	Chinese
QHSU483	57	male	East Asian ancestry	Asian	Chinese
QHSU484	57	male	East Asian ancestry	Asian	Chinese
QHSU485	69	male	East Asian ancestry	Asian	Chinese
QHSU486	40	female	East Asian ancestry	Asian	Chinese
QHSU487	40	female	East Asian ancestry	Asian	Chinese
QHSU488	40	female	East Asian ancestry	Asian	Chinese
QHSU489	82	male	East Asian ancestry	Asian	Chinese
QHSU490	82	male	East Asian ancestry	Asian	Chinese
QHSU491	66	male	East Asian ancestry	Asian	Chinese
QHSU492	66	male	East Asian ancestry	Asian	Chinese
QHSU493	72	male	East Asian ancestry	Asian	Chinese
QHSU494	72	male	East Asian ancestry	Asian	Chinese
QHSU495	72	male	East Asian ancestry	Asian	Chinese
QHSU496	60	male	East Asian ancestry	Asian	Chinese
QHSU497	65	male	East Asian ancestry	Asian	Chinese
QHSU498	65	male	East Asian ancestry	Asian	Chinese
QHSU499	60	male	East Asian ancestry	Asian	Chinese
QHSU500	60	male	East Asian ancestry	Asian	Chinese
QHSU501	73	male	East Asian ancestry	Asian	Chinese
QHSU502	73	male	East Asian ancestry	Asian	Chinese
QHSU503	67	male	East Asian ancestry	Asian	Chinese
QHSU504	75	male	East Asian ancestry	Asian	Chinese
QHSU505	75	male	East Asian ancestry	Asian	Chinese
QHSU506	75	male	East Asian ancestry	Asian	Chinese
QHSU507	89	male	East Asian ancestry	Asian	Chinese
QHSU508	59	male	East Asian ancestry	Asian	Chinese
QHSU509	59	male	East Asian ancestry	Asian	Chinese
QHSU510	59	male	East Asian ancestry	Asian	Chinese
QHSU511	46	male	East Asian ancestry	Asian	Chinese
QHSU512	46	male	East Asian ancestry	Asian	Chinese
QHSU513	39	male	East Asian ancestry	Asian	Chinese
QHSU514	39	male	East Asian ancestry	Asian	Chinese
QHSU515	39	male	East Asian ancestry	Asian	Chinese
QHSU516	66	male	East Asian ancestry	Asian	Chinese
QHSU517	78	male	East Asian ancestry	Asian	Chinese
QHSU518	78	male	East Asian ancestry	Asian	Chinese
QHSU519	85	male	East Asian ancestry	Asian	Chinese
QHSU520	80	male	East Asian ancestry	Asian	Chinese
QHSU521	80	male	East Asian ancestry	Asian	Chinese
QHSU522	80	male	East Asian ancestry	Asian	Chinese
QHSU523	74	male	East Asian ancestry	Asian	Chinese
QHSU524	57	male	East Asian ancestry	Asian	Chinese
QHSU525	66	male	East Asian ancestry	Asian	Chinese
QHSU526	84	female	East Asian ancestry	Asian	Chinese
QHSU527	59	male	East Asian ancestry	Asian	Chinese
QHSU528	59	male	East Asian ancestry	Asian	Chinese
QHSU529	79	male	East Asian ancestry	Asian	Chinese
QHSU530	79	male	East Asian ancestry	Asian	Chinese
QHSU531	53	female	East Asian ancestry	Asian	Chinese
QHSU532	67	male	East Asian ancestry	Asian	Chinese
QHSU533	64	male	East Asian ancestry	Asian	Chinese
QHSU534	64	male	East Asian ancestry	Asian	Chinese
QHSU535	64	male	East Asian ancestry	Asian	Chinese
QHSU536	74	female	East Asian ancestry	Asian	Chinese
QHSU537	85	male	East Asian ancestry	Asian	Chinese
QHSU538	71	male	East Asian ancestry	Asian	Chinese
QHSU539	71	male	East Asian ancestry	Asian	Chinese
QHSU540	79	male	East Asian ancestry	Asian	Chinese
QHSU541	66	male	East Asian ancestry	Asian	Chinese
QHSU542	68	male	East Asian ancestry	Asian	Chinese
QHSU543	68	male	East Asian ancestry	Asian	Chinese
QHSU544	58	male	East Asian ancestry	Asian	Chinese
QHSU545	58	male	East Asian ancestry	Asian	Chinese
QHSU546	61	male	East Asian ancestry	Asian	Chinese
QHSU547	76	female	East Asian ancestry	Asian	Chinese
QHSU548	68	male	East Asian ancestry	Asian	Chinese
QHSU549	68	male	East Asian ancestry	Asian	Chinese
QHSU550	76	male	East Asian ancestry	Asian	Chinese
QHSU551	76	male	East Asian ancestry	Asian	Chinese
QHSU552	82	female	East Asian ancestry	Asian	Chinese
QHSU553	82	female	East Asian ancestry	Asian	Chinese
QHSU554	82	female	East Asian ancestry	Asian	Chinese
QHSU555	82	female	East Asian ancestry	Asian	Chinese
QHSU556	60	male	East Asian ancestry	Asian	Chinese
QHSU557	60	male	East Asian ancestry	Asian	Chinese
QHSU558	89	male	East Asian ancestry	Asian	Chinese
QHSU559	89	male	East Asian ancestry	Asian	Chinese
QHSU560	89	male	East Asian ancestry	Asian	Chinese
QHSU561	89	male	East Asian ancestry	Asian	Chinese
QHSU562	64	male	East Asian ancestry	Asian	Chinese
QHSU563	64	male	East Asian ancestry	Asian	Chinese
QHSU564	64	male	East Asian ancestry	Asian	Chinese
QHSU565	90	male	East Asian ancestry	Asian	Chinese
QHSU566	64	male	East Asian ancestry	Asian	Chinese
QHSU567	64	male	East Asian ancestry	Asian	Chinese
QHSU568	77	male	East Asian ancestry	Asian	Chinese
QHSU569	77	male	East Asian ancestry	Asian	Chinese
QHSU570	80	male	East Asian ancestry	Asian	Chinese
QHSU571	60	male	East Asian ancestry	Asian	Chinese
QHSU572	60	male	East Asian ancestry	Asian	Chinese
QHSU573	23	male	East Asian ancestry	Asian	Chinese
QHSU574	23	male	East Asian ancestry	Asian	Chinese
QHSU575	67	male	East Asian ancestry	Asian	Chinese
QHSU576	68	male	East Asian ancestry	Asian	Chinese
QHSU577	84	male	East Asian ancestry	Asian	Chinese
QHSU578	84	male	East Asian ancestry	Asian	Chinese
QHSU579	60	male	East Asian ancestry	Asian	Chinese
QHSU580	58	male	East Asian ancestry	Asian	Chinese
QHSU581	58	male	East Asian ancestry	Asian	Chinese
QHSU582	73	male	East Asian ancestry	Asian	Chinese
QHSU583	80	male	East Asian ancestry	Asian	Chinese
QHSU584	80	male	East Asian ancestry	Asian	Chinese
QHSU585	55	male	East Asian ancestry	Asian	Chinese
QHSU586	56	male	East Asian ancestry	Asian	Chinese
QHSU587	57	male	East Asian ancestry	Asian	Chinese
QHSU588	70	male	East Asian ancestry	Asian	Chinese
QHSU589	61	male	East Asian ancestry	Asian	Chinese
QHSU590	68	male	East Asian ancestry	Asian	Chinese
QHSU591	67	male	East Asian ancestry	Asian	Chinese
QHSU592	67	male	East Asian ancestry	Asian	Chinese
QHSU593	71	male	East Asian ancestry	Asian	Chinese
QHSU594	71	male	East Asian ancestry	Asian	Chinese
QHSU595	71	male	East Asian ancestry	Asian	Chinese
QHSU596	68	female	East Asian ancestry	Asian	Chinese
QHSU597	68	female	East Asian ancestry	Asian	Chinese
QHSU598	48	male	East Asian ancestry	Asian	Chinese
QHSU599	48	male	East Asian ancestry	Asian	Chinese
QHSU600	66	male	East Asian ancestry	Asian	Chinese
QHSU601	69	male	East Asian ancestry	Asian	Chinese
QHSU602	69	male	East Asian ancestry	Asian	Chinese
QHSU603	72	male	East Asian ancestry	Asian	Chinese
QHSU604	72	male	East Asian ancestry	Asian	Chinese
QHSU605	66	male	East Asian ancestry	Asian	Chinese
QHSU606	77	male	East Asian ancestry	Asian	Chinese
QHSU607	77	male	East Asian ancestry	Asian	Chinese
QHSU608	67	male	East Asian ancestry	Asian	Chinese
QHSU609	67	male	East Asian ancestry	Asian	Chinese
QHSU610	81	female	East Asian ancestry	Asian	Chinese
QHSU611	53	female	East Asian ancestry	Asian	Chinese
