# Supplementary material for: Artificial intelligence diagnostics for bladder tumor identification and grade prediction depend on narrow band imaging cystoscopy
Source: iScience. 2025 Dec 3;29(2):114309. doi: 10.1016/j.isci.2025.114309 (PMC12874131; doi:10.1016/j.isci.2025.114309)
Supplement: Data S3. Related code [file mmc4.zip]

Archive with 360 entries (328 files):
- BladderNBI/
- __MACOSX/._BladderNBI
- BladderNBI/config_segment.py
- __MACOSX/BladderNBI/._config_segment.py
- BladderNBI/metrics/
- __MACOSX/BladderNBI/._metrics
- BladderNBI/losses/
- __MACOSX/BladderNBI/._losses
- BladderNBI/train_seg.py
- __MACOSX/BladderNBI/._train_seg.py
- BladderNBI/__init__.py
- __MACOSX/BladderNBI/.___init__.py
- BladderNBI/utils/
- __MACOSX/BladderNBI/._utils
- BladderNBI/models/
- __MACOSX/BladderNBI/._models
- BladderNBI/config_classify.py
- __MACOSX/BladderNBI/._config_classify.py
- BladderNBI/val_seg.py
- __MACOSX/BladderNBI/._val_seg.py
- BladderNBI/segmentation_models_pytorch/
- __MACOSX/BladderNBI/._segmentation_models_pytorch
- BladderNBI/data/
- __MACOSX/BladderNBI/._data
- BladderNBI/train_classify.py
- __MACOSX/BladderNBI/._train_classify.py
- BladderNBI/val_classify.py
- __MACOSX/BladderNBI/._val_classify.py
- BladderNBI/metrics/__init__.py
- __MACOSX/BladderNBI/metrics/.___init__.py
- BladderNBI/metrics/dice_score.py
- __MACOSX/BladderNBI/metrics/._dice_score.py
- BladderNBI/metrics/jaccard_score.py
- __MACOSX/BladderNBI/metrics/._jaccard_score.py
- BladderNBI/losses/get_loss.py
- __MACOSX/BladderNBI/losses/._get_loss.py
- BladderNBI/losses/jaccard.py
- __MACOSX/BladderNBI/losses/._jaccard.py
- BladderNBI/losses/focal.py
- __MACOSX/BladderNBI/losses/._focal.py
- BladderNBI/losses/lovasz.py
- __MACOSX/BladderNBI/losses/._lovasz.py
- BladderNBI/losses/__init__.py
- __MACOSX/BladderNBI/losses/.___init__.py
- BladderNBI/losses/dice.py
- __MACOSX/BladderNBI/losses/._dice.py
- BladderNBI/losses/boundary_loss.py
- __MACOSX/BladderNBI/losses/._boundary_loss.py
- BladderNBI/losses/bce.py
- __MACOSX/BladderNBI/losses/._bce.py
- BladderNBI/losses/ND_Crossentropy.py
- __MACOSX/BladderNBI/losses/._ND_Crossentropy.py
- BladderNBI/losses/combo.py
- __MACOSX/BladderNBI/losses/._combo.py
- BladderNBI/losses/dicebase_loss.py
- __MACOSX/BladderNBI/losses/._dicebase_loss.py
- BladderNBI/utils/tools.py
- __MACOSX/BladderNBI/utils/._tools.py
- BladderNBI/utils/__init__.py
- __MACOSX/BladderNBI/utils/.___init__.py
- BladderNBI/utils/swa_utils.py
- __MACOSX/BladderNBI/utils/._swa_utils.py
- BladderNBI/utils/lrs_scheduler.py
- __MACOSX/BladderNBI/utils/._lrs_scheduler.py
- BladderNBI/utils/base.py
- __MACOSX/BladderNBI/utils/._base.py
- BladderNBI/models/MedImageInsight/
- __MACOSX/BladderNBI/models/._MedImageInsight
- BladderNBI/models/__init__.py
- __MACOSX/BladderNBI/models/.___init__.py
- BladderNBI/models/medimageinsightmodel.py
- __MACOSX/BladderNBI/models/._medimageinsightmodel.py
- BladderNBI/models/model.py
- __MACOSX/BladderNBI/models/._model.py
- BladderNBI/segmentation_models_pytorch/metrics/
- __MACOSX/BladderNBI/segmentation_models_pytorch/._metrics
- BladderNBI/segmentation_models_pytorch/losses/
- __MACOSX/BladderNBI/segmentation_models_pytorch/._losses
- BladderNBI/segmentation_models_pytorch/datasets/
- __MACOSX/BladderNBI/segmentation_models_pytorch/._datasets
- BladderNBI/segmentation_models_pytorch/__init__.py
- __MACOSX/BladderNBI/segmentation_models_pytorch/.___init__.py
- BladderNBI/segmentation_models_pytorch/utils/
- __MACOSX/BladderNBI/segmentation_models_pytorch/._utils
- BladderNBI/segmentation_models_pytorch/__version__.py
- __MACOSX/BladderNBI/segmentation_models_pytorch/.___version__.py
- BladderNBI/segmentation_models_pytorch/encoders/
- __MACOSX/BladderNBI/segmentation_models_pytorch/._encoders
- BladderNBI/segmentation_models_pytorch/decoders/
- __MACOSX/BladderNBI/segmentation_models_pytorch/._decoders
- BladderNBI/segmentation_models_pytorch/base/
- __MACOSX/BladderNBI/segmentation_models_pytorch/._base
- BladderNBI/data/__init__.py
- __MACOSX/BladderNBI/data/.___init__.py
- BladderNBI/data/dataset.py
- __MACOSX/BladderNBI/data/._dataset.py
- BladderNBI/data/transformer.py
- __MACOSX/BladderNBI/data/._transformer.py
- BladderNBI/data/classify_dataset.py
- __MACOSX/BladderNBI/data/._classify_dataset.py
- BladderNBI/models/MedImageInsight/UniCLModel.py
- __MACOSX/BladderNBI/models/MedImageInsight/._UniCLModel.py
- BladderNBI/models/MedImageInsight/ImageDataLoader/
- __MACOSX/BladderNBI/models/MedImageInsight/._ImageDataLoader
- BladderNBI/models/MedImageInsight/Distributed/
- __MACOSX/BladderNBI/models/MedImageInsight/._Distributed
- BladderNBI/models/MedImageInsight/__init__.py
- __MACOSX/BladderNBI/models/MedImageInsight/.___init__.py
- BladderNBI/models/MedImageInsight/Utils/
- __MACOSX/BladderNBI/models/MedImageInsight/._Utils
- BladderNBI/models/MedImageInsight/ImageEncoder/
- __MACOSX/BladderNBI/models/MedImageInsight/._ImageEncoder
- BladderNBI/models/MedImageInsight/LangEncoder/
- __MACOSX/BladderNBI/models/MedImageInsight/._LangEncoder
- BladderNBI/segmentation_models_pytorch/metrics/__init__.py
- __MACOSX/BladderNBI/segmentation_models_pytorch/metrics/.___init__.py
- BladderNBI/segmentation_models_pytorch/metrics/functional.py
- __MACOSX/BladderNBI/segmentation_models_pytorch/metrics/._functional.py
- BladderNBI/segmentation_models_pytorch/losses/jaccard.py
- __MACOSX/BladderNBI/segmentation_models_pytorch/losses/._jaccard.py
- BladderNBI/segmentation_models_pytorch/losses/focal.py
- __MACOSX/BladderNBI/segmentation_models_pytorch/losses/._focal.py
- BladderNBI/segmentation_models_pytorch/losses/soft_ce.py
- __MACOSX/BladderNBI/segmentation_models_pytorch/losses/._soft_ce.py
- BladderNBI/segmentation_models_pytorch/losses/constants.py
- __MACOSX/BladderNBI/segmentation_models_pytorch/losses/._constants.py
- BladderNBI/segmentation_models_pytorch/losses/lovasz.py
- __MACOSX/BladderNBI/segmentation_models_pytorch/losses/._lovasz.py
- BladderNBI/segmentation_models_pytorch/losses/__init__.py
- __MACOSX/BladderNBI/segmentation_models_pytorch/losses/.___init__.py
- BladderNBI/segmentation_models_pytorch/losses/dice.py
- __MACOSX/BladderNBI/segmentation_models_pytorch/losses/._dice.py
- BladderNBI/segmentation_models_pytorch/losses/tversky.py
- __MACOSX/BladderNBI/segmentation_models_pytorch/losses/._tversky.py
- BladderNBI/segmentation_models_pytorch/losses/mcc.py
- __MACOSX/BladderNBI/segmentation_models_pytorch/losses/._mcc.py
- BladderNBI/segmentation_models_pytorch/losses/_functional.py
- __MACOSX/BladderNBI/segmentation_models_pytorch/losses/.__functional.py
- BladderNBI/segmentation_models_pytorch/losses/soft_bce.py
- __MACOSX/BladderNBI/segmentation_models_pytorch/losses/._soft_bce.py
- BladderNBI/segmentation_models_pytorch/datasets/__init__.py
- __MACOSX/BladderNBI/segmentation_models_pytorch/datasets/.___init__.py
- BladderNBI/segmentation_models_pytorch/datasets/oxford_pet.py
- __MACOSX/BladderNBI/segmentation_models_pytorch/datasets/._oxford_pet.py
- BladderNBI/segmentation_models_pytorch/utils/metrics.py
- __MACOSX/BladderNBI/segmentation_models_pytorch/utils/._metrics.py
- BladderNBI/segmentation_models_pytorch/utils/meter.py
- __MACOSX/BladderNBI/segmentation_models_pytorch/utils/._meter.py
- BladderNBI/segmentation_models_pytorch/utils/__init__.py
- __MACOSX/BladderNBI/segmentation_models_pytorch/utils/.___init__.py
- BladderNBI/segmentation_models_pytorch/utils/functional.py
- __MACOSX/BladderNBI/segmentation_models_pytorch/utils/._functional.py
- BladderNBI/segmentation_models_pytorch/utils/train.py
- __MACOSX/BladderNBI/segmentation_models_pytorch/utils/._train.py
- BladderNBI/segmentation_models_pytorch/utils/losses.py
- __MACOSX/BladderNBI/segmentation_models_pytorch/utils/._losses.py
- BladderNBI/segmentation_models_pytorch/utils/base.py
- __MACOSX/BladderNBI/segmentation_models_pytorch/utils/._base.py
- BladderNBI/segmentation_models_pytorch/encoders/_base.py
- __MACOSX/BladderNBI/segmentation_models_pytorch/encoders/.__base.py
- BladderNBI/segmentation_models_pytorch/encoders/vgg.py
- __MACOSX/BladderNBI/segmentation_models_pytorch/encoders/._vgg.py
- BladderNBI/segmentation_models_pytorch/encoders/_legacy_pretrained_settings.py
- __MACOSX/BladderNBI/segmentation_models_pytorch/encoders/.__legacy_pretrained_settings.py
- BladderNBI/segmentation_models_pytorch/encoders/mix_transformer.py
- __MACOSX/BladderNBI/segmentation_models_pytorch/encoders/._mix_transformer.py
- BladderNBI/segmentation_models_pytorch/encoders/senet.py
- __MACOSX/BladderNBI/segmentation_models_pytorch/encoders/._senet.py
- BladderNBI/segmentation_models_pytorch/encoders/densenet.py
- __MACOSX/BladderNBI/segmentation_models_pytorch/encoders/._densenet.py
- BladderNBI/segmentation_models_pytorch/encoders/_preprocessing.py
- __MACOSX/BladderNBI/segmentation_models_pytorch/encoders/.__preprocessing.py
- BladderNBI/segmentation_models_pytorch/encoders/__init__.py
- __MACOSX/BladderNBI/segmentation_models_pytorch/encoders/.___init__.py
- BladderNBI/segmentation_models_pytorch/encoders/inceptionv4.py
- __MACOSX/BladderNBI/segmentation_models_pytorch/encoders/._inceptionv4.py
- BladderNBI/segmentation_models_pytorch/encoders/efficientnet.py
- __MACOSX/BladderNBI/segmentation_models_pytorch/encoders/._efficientnet.py
- BladderNBI/segmentation_models_pytorch/encoders/mobilenet.py
- __MACOSX/BladderNBI/segmentation_models_pytorch/encoders/._mobilenet.py
- BladderNBI/segmentation_models_pytorch/encoders/resnet.py
- __MACOSX/BladderNBI/segmentation_models_pytorch/encoders/._resnet.py
- BladderNBI/segmentation_models_pytorch/encoders/timm_efficientnet.py
- __MACOSX/BladderNBI/segmentation_models_pytorch/encoders/._timm_efficientnet.py
- BladderNBI/segmentation_models_pytorch/encoders/timm_universal.py
- __MACOSX/BladderNBI/segmentation_models_pytorch/encoders/._timm_universal.py
- BladderNBI/segmentation_models_pytorch/encoders/inceptionresnetv2.py
- __MACOSX/BladderNBI/segmentation_models_pytorch/encoders/._inceptionresnetv2.py
- BladderNBI/segmentation_models_pytorch/encoders/mobileone.py
- __MACOSX/BladderNBI/segmentation_models_pytorch/encoders/._mobileone.py
- BladderNBI/segmentation_models_pytorch/encoders/_efficientnet.py
- __MACOSX/BladderNBI/segmentation_models_pytorch/encoders/.__efficientnet.py
- BladderNBI/segmentation_models_pytorch/encoders/dpn.py
- __MACOSX/BladderNBI/segmentation_models_pytorch/encoders/._dpn.py
- BladderNBI/segmentation_models_pytorch/encoders/xception.py
- __MACOSX/BladderNBI/segmentation_models_pytorch/encoders/._xception.py
- BladderNBI/segmentation_models_pytorch/encoders/timm_sknet.py
- __MACOSX/BladderNBI/segmentation_models_pytorch/encoders/._timm_sknet.py
- BladderNBI/segmentation_models_pytorch/encoders/_utils.py
- __MACOSX/BladderNBI/segmentation_models_pytorch/encoders/.__utils.py
- BladderNBI/segmentation_models_pytorch/decoders/linknet/
- __MACOSX/BladderNBI/segmentation_models_pytorch/decoders/._linknet
- BladderNBI/segmentation_models_pytorch/decoders/__init__.py
- __MACOSX/BladderNBI/segmentation_models_pytorch/decoders/.___init__.py
- BladderNBI/segmentation_models_pytorch/decoders/unetplusplus/
- __MACOSX/BladderNBI/segmentation_models_pytorch/decoders/._unetplusplus
- BladderNBI/segmentation_models_pytorch/decoders/pspnet/
- __MACOSX/BladderNBI/segmentation_models_pytorch/decoders/._pspnet
- BladderNBI/segmentation_models_pytorch/decoders/manet/
- __MACOSX/BladderNBI/segmentation_models_pytorch/decoders/._manet
- BladderNBI/segmentation_models_pytorch/decoders/unet/
- __MACOSX/BladderNBI/segmentation_models_pytorch/decoders/._unet
- BladderNBI/segmentation_models_pytorch/decoders/segformer/
- __MACOSX/BladderNBI/segmentation_models_pytorch/decoders/._segformer
- BladderNBI/segmentation_models_pytorch/decoders/upernet/
- __MACOSX/BladderNBI/segmentation_models_pytorch/decoders/._upernet
- BladderNBI/segmentation_models_pytorch/decoders/deeplabv3/
- __MACOSX/BladderNBI/segmentation_models_pytorch/decoders/._deeplabv3
- BladderNBI/segmentation_models_pytorch/decoders/fpn/
- __MACOSX/BladderNBI/segmentation_models_pytorch/decoders/._fpn
- BladderNBI/segmentation_models_pytorch/decoders/pan/
- __MACOSX/BladderNBI/segmentation_models_pytorch/decoders/._pan
- BladderNBI/segmentation_models_pytorch/base/hub_mixin.py
- __MACOSX/BladderNBI/segmentation_models_pytorch/base/._hub_mixin.py
- BladderNBI/segmentation_models_pytorch/base/__init__.py
- __MACOSX/BladderNBI/segmentation_models_pytorch/base/.___init__.py
- BladderNBI/segmentation_models_pytorch/base/model.py
- __MACOSX/BladderNBI/segmentation_models_pytorch/base/._model.py
- BladderNBI/segmentation_models_pytorch/base/initialization.py
- __MACOSX/BladderNBI/segmentation_models_pytorch/base/._initialization.py
- BladderNBI/segmentation_models_pytorch/base/utils.py
- __MACOSX/BladderNBI/segmentation_models_pytorch/base/._utils.py
- BladderNBI/segmentation_models_pytorch/base/modules.py
- __MACOSX/BladderNBI/segmentation_models_pytorch/base/._modules.py
- BladderNBI/segmentation_models_pytorch/base/heads.py
- __MACOSX/BladderNBI/segmentation_models_pytorch/base/._heads.py
- BladderNBI/models/MedImageInsight/ImageDataLoader/build.py
- __MACOSX/BladderNBI/models/MedImageInsight/ImageDataLoader/._build.py
- BladderNBI/models/MedImageInsight/ImageDataLoader/blob_storage.py
- __MACOSX/BladderNBI/models/MedImageInsight/ImageDataLoader/._blob_storage.py
- BladderNBI/models/MedImageInsight/ImageDataLoader/constants.py
- __MACOSX/BladderNBI/models/MedImageInsight/ImageDataLoader/._constants.py
- BladderNBI/models/MedImageInsight/ImageDataLoader/zipdata.py
- __MACOSX/BladderNBI/models/MedImageInsight/ImageDataLoader/._zipdata.py
- BladderNBI/models/MedImageInsight/ImageDataLoader/__init__.py
- __MACOSX/BladderNBI/models/MedImageInsight/ImageDataLoader/.___init__.py
- BladderNBI/models/MedImageInsight/ImageDataLoader/tsv.py
- __MACOSX/BladderNBI/models/MedImageInsight/ImageDataLoader/._tsv.py
- BladderNBI/models/MedImageInsight/ImageDataLoader/languages/
- __MACOSX/BladderNBI/models/MedImageInsight/ImageDataLoader/._languages
- BladderNBI/models/MedImageInsight/ImageDataLoader/transforms/
- __MACOSX/BladderNBI/models/MedImageInsight/ImageDataLoader/._transforms
- BladderNBI/models/MedImageInsight/ImageDataLoader/tsv_file.py
- __MACOSX/BladderNBI/models/MedImageInsight/ImageDataLoader/._tsv_file.py
- BladderNBI/models/MedImageInsight/Distributed/__init__.py
- __MACOSX/BladderNBI/models/MedImageInsight/Distributed/.___init__.py
- BladderNBI/models/MedImageInsight/Distributed/Utils.py
- __MACOSX/BladderNBI/models/MedImageInsight/Distributed/._Utils.py
- BladderNBI/models/MedImageInsight/Utils/MPIAdapter.py
- __MACOSX/BladderNBI/models/MedImageInsight/Utils/._MPIAdapter.py
- BladderNBI/models/MedImageInsight/Utils/Arguments.py
- __MACOSX/BladderNBI/models/MedImageInsight/Utils/._Arguments.py
- BladderNBI/models/MedImageInsight/Utils/__init__.py
- __MACOSX/BladderNBI/models/MedImageInsight/Utils/.___init__.py
- BladderNBI/models/MedImageInsight/Utils/Utils.py
- __MACOSX/BladderNBI/models/MedImageInsight/Utils/._Utils.py
- BladderNBI/models/MedImageInsight/Utils/GeneraUtils.py
- __MACOSX/BladderNBI/models/MedImageInsight/Utils/._GeneraUtils.py
- BladderNBI/models/MedImageInsight/Utils/GlobalExceptHook.py
- __MACOSX/BladderNBI/models/MedImageInsight/Utils/._GlobalExceptHook.py
- BladderNBI/models/MedImageInsight/ImageEncoder/build.py
- __MACOSX/BladderNBI/models/MedImageInsight/ImageEncoder/._build.py
- BladderNBI/models/MedImageInsight/ImageEncoder/coswin.py
- __MACOSX/BladderNBI/models/MedImageInsight/ImageEncoder/._coswin.py
- BladderNBI/models/MedImageInsight/ImageEncoder/registry.py
- __MACOSX/BladderNBI/models/MedImageInsight/ImageEncoder/._registry.py
- BladderNBI/models/MedImageInsight/ImageEncoder/__init__.py
- __MACOSX/BladderNBI/models/MedImageInsight/ImageEncoder/.___init__.py
- BladderNBI/models/MedImageInsight/ImageEncoder/davit_v1.py
- __MACOSX/BladderNBI/models/MedImageInsight/ImageEncoder/._davit_v1.py
- BladderNBI/models/MedImageInsight/LangEncoder/build.py
- __MACOSX/BladderNBI/models/MedImageInsight/LangEncoder/._build.py
- BladderNBI/models/MedImageInsight/LangEncoder/registry.py
- __MACOSX/BladderNBI/models/MedImageInsight/LangEncoder/._registry.py
- BladderNBI/models/MedImageInsight/LangEncoder/__init__.py
- __MACOSX/BladderNBI/models/MedImageInsight/LangEncoder/.___init__.py
- BladderNBI/models/MedImageInsight/LangEncoder/transformer.py
- __MACOSX/BladderNBI/models/MedImageInsight/LangEncoder/._transformer.py
- BladderNBI/segmentation_models_pytorch/decoders/linknet/decoder.py
- __MACOSX/BladderNBI/segmentation_models_pytorch/decoders/linknet/._decoder.py
- BladderNBI/segmentation_models_pytorch/decoders/linknet/__init__.py
- __MACOSX/BladderNBI/segmentation_models_pytorch/decoders/linknet/.___init__.py
- BladderNBI/segmentation_models_pytorch/decoders/linknet/model.py
- __MACOSX/BladderNBI/segmentation_models_pytorch/decoders/linknet/._model.py
- BladderNBI/segmentation_models_pytorch/decoders/unetplusplus/decoder.py
- __MACOSX/BladderNBI/segmentation_models_pytorch/decoders/unetplusplus/._decoder.py
- BladderNBI/segmentation_models_pytorch/decoders/unetplusplus/__init__.py
- __MACOSX/BladderNBI/segmentation_models_pytorch/decoders/unetplusplus/.___init__.py
- BladderNBI/segmentation_models_pytorch/decoders/unetplusplus/model.py
- __MACOSX/BladderNBI/segmentation_models_pytorch/decoders/unetplusplus/._model.py
[truncated: 60 more entries]
