# Supplementary material for: Artificial intelligence diagnostics for bladder tumor identification and grade prediction depend on narrow band imaging cystoscopy
Source: iScience. 2025 Dec 3;29(2):114309. doi: 10.1016/j.isci.2025.114309 (PMC12874131; doi:10.1016/j.isci.2025.114309)
Supplement: Data S3. Related code [file mmc4.zip › BladderNBI/losses/jaccard.py]

import torch
from torch import nn

EPSILON = 1e-6


def jaccard(outputs, targets, per_image=False, non_empty=False, min_pixels=5):
    batch_size = outputs.size()[0]
    eps = 1e-3
    if not per_image:
        batch_size = 1
    dice_target = targets.contiguous().view(batch_size, -1).float()
    dice_output = outputs.contiguous().view(batch_size, -1)
    target_sum = torch.sum(dice_target, dim=1)
    intersection = torch.sum(dice_output * dice_target, dim=1)
    losses = 1.0 - (intersection + eps) / (torch.sum(dice_output + dice_target, dim=1) - intersection + eps)
    if non_empty:
        assert per_image
        non_empty_images = 0
        sum_loss = 0
        for i in range(batch_size):
            if target_sum[i] > min_pixels:
                sum_loss += losses[i]
                non_empty_images += 1
        if non_empty_images == 0:
            return 0
        else:
            return sum_loss / non_empty_images

    return losses.mean()


class JaccardLoss(nn.Module):
    def __init__(
        self, weight=None, size_average=True, per_image=False, non_empty=False, apply_sigmoid=False, min_pixels=5
    ):
        super().__init__()
        self.size_average = size_average
        self.register_buffer('weight', weight)
        self.per_image = per_image
        self.non_empty = non_empty
        self.apply_sigmoid = apply_sigmoid
        self.min_pixels = min_pixels

    def forward(self, input, target):
        if self.apply_sigmoid:
            input = torch.sigmoid(input)
        return jaccard(input, target, per_image=self.per_image, non_empty=self.non_empty, min_pixels=self.min_pixels)
