# Supplementary material for: Artificial intelligence diagnostics for bladder tumor identification and grade prediction depend on narrow band imaging cystoscopy
Source: iScience. 2025 Dec 3;29(2):114309. doi: 10.1016/j.isci.2025.114309 (PMC12874131; doi:10.1016/j.isci.2025.114309)
Supplement: Data S3. Related code [file mmc4.zip › BladderNBI/losses/focal.py]

import torch
from torch import nn

EPSILON = 1e-6


class FocalLoss2d(nn.Module):
    def __init__(self, gamma=2, ignore_index=255):
        super().__init__()
        self.gamma = gamma
        self.ignore_index = ignore_index

    def forward(self, outputs: torch.Tensor, targets: torch.Tensor):
        outputs = outputs.contiguous()
        targets = targets.contiguous()
        eps = 1e-8
        non_ignored = targets.view(-1) != self.ignore_index
        targets = targets.view(-1)[non_ignored].float()
        outputs = outputs.contiguous().view(-1)[non_ignored]
        outputs = torch.clamp(outputs, eps, 1. - eps)
        targets = torch.clamp(targets, eps, 1. - eps)
        pt = (1 - targets) * (1 - outputs) + targets * outputs
        return (-(1. - pt)**self.gamma * torch.log(pt)).mean()
