# Supplementary material for: Artificial intelligence diagnostics for bladder tumor identification and grade prediction depend on narrow band imaging cystoscopy
Source: iScience. 2025 Dec 3;29(2):114309. doi: 10.1016/j.isci.2025.114309 (PMC12874131; doi:10.1016/j.isci.2025.114309)
Supplement: Data S3. Related code [file mmc4.zip › BladderNBI/losses/lovasz.py]

from itertools import filterfalse

import numpy as np
import torch
import torch.nn.functional as F
from torch import nn

EPSILON = 1e-6


def lovasz_grad(gt_sorted):
    """
    Computes gradient of the Lovasz extension w.r.t sorted errors
    See Alg. 1 in paper
    """
    p = len(gt_sorted)
    gts = gt_sorted.sum()
    intersection = gts.float() - gt_sorted.float().cumsum(0)
    union = gts.float() + (1 - gt_sorted).float().cumsum(0)
    jaccard = 1. - intersection / union
    if p > 1:  # cover 1-pixel case
        jaccard[1:p] = jaccard[1:p] - jaccard[0:-1]
    return jaccard


def lovasz_hinge(logits, labels, per_image=True, ignore=None):
    if per_image:
        loss = mean(
            lovasz_hinge_flat(*flatten_binary_scores(log.unsqueeze(0), lab.unsqueeze(0), ignore))
            for log, lab in zip(logits, labels)
        )
    else:
        loss = lovasz_hinge_flat(*flatten_binary_scores(logits, labels, ignore))
    return loss


def lovasz_hinge_flat(logits, labels):
    if len(labels) == 0:
        # only void pixels, the gradients should be 0
        return logits.sum() * 0.
    signs = 2. * labels.float() - 1.
    errors = (1. - logits * signs)
    errors_sorted, perm = torch.sort(errors, dim=0, descending=True)
    perm = perm.data
    gt_sorted = labels[perm]
    grad = lovasz_grad(gt_sorted)
    loss = torch.dot(F.relu(errors_sorted), grad)
    return loss


def flatten_binary_scores(scores, labels, ignore=None):
    """
    Flattens predictions in the batch (binary case)
    Remove labels equal to 'ignore'
    """
    scores = scores.view(-1)
    labels = labels.view(-1)
    if ignore is None:
        return scores, labels
    valid = (labels != ignore)
    vscores = scores[valid]
    vlabels = labels[valid]
    return vscores, vlabels


def lovasz_sigmoid(probas, labels, per_image=False, ignore=None):
    """
    Multi-class Lovasz-Softmax loss
      probas: [B, C, H, W] Variable, class probabilities at each prediction (between 0 and 1)
      labels: [B, H, W] Tensor, ground truth labels (between 0 and C - 1)
      only_present: average only on classes present in ground truth
      per_image: compute the loss per image instead of per batch
      ignore: void class labels
    """
    if per_image:
        loss = mean(
            lovasz_sigmoid_flat(*flatten_binary_scores(prob.unsqueeze(0), lab.unsqueeze(0), ignore))
            for prob, lab in zip(probas, labels)
        )
    else:
        loss = lovasz_sigmoid_flat(*flatten_binary_scores(probas, labels, ignore))
    return loss


def lovasz_sigmoid_flat(probas, labels):
    """
    Multi-class Lovasz-Softmax loss
      probas: [P, C] Variable, class probabilities at each prediction (between 0 and 1)
      labels: [P] Tensor, ground truth labels (between 0 and C - 1)
      only_present: average only on classes present in ground truth
    """
    fg = labels.float()
    errors = (fg - probas).abs()
    errors_sorted, perm = torch.sort(errors, 0, descending=True)
    perm = perm.data
    fg_sorted = fg[perm]
    loss = torch.dot(errors_sorted, lovasz_grad(fg_sorted))
    return loss


def symmetric_lovasz(
    outputs,
    targets,
):
    return (lovasz_hinge(outputs, targets) + lovasz_hinge(-outputs, 1 - targets)) / 2


def mean(l, ignore_nan=False, empty=0):
    """
    nanmean compatible with generators.
    """
    ll = iter(l)
    if ignore_nan:
        ll = filterfalse(np.isnan, ll)
    try:
        n = 1
        acc = next(ll)
    except StopIteration:
        if empty == 'raise':
            raise ValueError('Empty mean')
        return empty
    for n, v in enumerate(ll, 2):
        acc += v
    if n == 1:
        return acc
    return acc / n


class LovaszLoss(nn.Module):
    def __init__(self, ignore_index=255, per_image=True):
        super().__init__()
        self.ignore_index = ignore_index
        self.per_image = per_image

    def forward(self, outputs, targets):
        outputs = outputs.contiguous()
        targets = targets.contiguous()
        return symmetric_lovasz(outputs, targets)


class LovaszLossSigmoid(nn.Module):
    def __init__(self, ignore_index=255, per_image=True):
        super().__init__()
        self.ignore_index = ignore_index
        self.per_image = per_image

    def forward(self, outputs, targets):
        outputs = outputs.contiguous()
        targets = targets.contiguous()
        return lovasz_sigmoid(outputs, targets, per_image=self.per_image, ignore=self.ignore_index)
