# Supplementary material for: Artificial intelligence diagnostics for bladder tumor identification and grade prediction depend on narrow band imaging cystoscopy
Source: iScience. 2025 Dec 3;29(2):114309. doi: 10.1016/j.isci.2025.114309 (PMC12874131; doi:10.1016/j.isci.2025.114309)
Supplement: Data S3. Related code [file mmc4.zip › BladderNBI/losses/__init__.py]

# from https://github.com/SpaceNetChallenge/SpaceNet_Off_Nadir_Solutions/blob/master/selim_sef/training/losses.py
from .combo import ComboLoss, ComboSuperVisionLoss
from .bce import StableBCELoss
from .focal import FocalLoss2d
from .jaccard import JaccardLoss
from .lovasz import LovaszLoss
from .lovasz import LovaszLoss,LovaszLossSigmoid
from .ND_Crossentropy import *
__all__ = ['StableBCELoss','FocalLoss2d','ComboLoss', 'ComboSuperVisionLoss','JaccardLoss','LovaszLoss',
           'LovaszLoss','LovaszLossSigmoid']
