# Supplementary material for: Artificial intelligence diagnostics for bladder tumor identification and grade prediction depend on narrow band imaging cystoscopy
Source: iScience. 2025 Dec 3;29(2):114309. doi: 10.1016/j.isci.2025.114309 (PMC12874131; doi:10.1016/j.isci.2025.114309)
Supplement: Data S3. Related code [file mmc4.zip › BladderNBI/losses/dice.py]

import torch
from torch import nn

EPSILON = 1e-6


def soft_dice_loss(outputs, targets, per_image=False):
    batch_size = outputs.size()[0]
    eps = 1e-5
    if not per_image:
        batch_size = 1
    dice_target = targets.contiguous().view(batch_size, -1).float()
    dice_output = outputs.contiguous().view(batch_size, -1)
    intersection = torch.sum(dice_output * dice_target, dim=1)
    union = torch.sum(dice_output, dim=1) + torch.sum(dice_target, dim=1) + eps
    loss = (1 - (2 * intersection + eps) / union).mean()

    return loss


class DiceLoss(nn.Module):
    def __init__(self, weight=None, size_average=True, per_image=False):
        super().__init__()
        self.size_average = size_average
        self.register_buffer('weight', weight)
        self.per_image = per_image

    def forward(self, input, target):
        return soft_dice_loss(input, target, per_image=self.per_image)
