# Supplementary material for: Artificial intelligence diagnostics for bladder tumor identification and grade prediction depend on narrow band imaging cystoscopy
Source: iScience. 2025 Dec 3;29(2):114309. doi: 10.1016/j.isci.2025.114309 (PMC12874131; doi:10.1016/j.isci.2025.114309)
Supplement: Data S3. Related code [file mmc4.zip › BladderNBI/losses/boundary_loss.py]

import torch
from ND_Crossentropy import CrossentropyND, TopKLoss
from torch import nn
from scipy.ndimage import distance_transform_edt
import numpy as np


def softmax_helper(x):
    # copy from: https://github.com/MIC-DKFZ/nnUNet/blob/master/nnunet/utilities/nd_softmax.py
    rpt = [1 for _ in range(len(x.size()))]
    rpt[1] = x.size(1)
    x_max = x.max(1, keepdim=True)[0].repeat(*rpt)
    e_x = torch.exp(x - x_max)
    return e_x / e_x.sum(1, keepdim=True).repeat(*rpt)

def sum_tensor(inp, axes, keepdim=False):
    # copy from: https://github.com/MIC-DKFZ/nnUNet/blob/master/nnunet/utilities/tensor_utilities.py
    axes = np.unique(axes).astype(int)
    if keepdim:
        for ax in axes:
            inp = inp.sum(int(ax), keepdim=True)
    else:
        for ax in sorted(axes, reverse=True):
            inp = inp.sum(int(ax))
    return inp

def get_tp_fp_fn(net_output, gt, axes=None, mask=None, square=False):
    """
    copy from: https://github.com/MIC-DKFZ/nnUNet/blob/master/nnunet/training/loss_functions/dice_loss.py
    net_output must be (b, c, x, y(, z)))
    gt must be a label map (shape (b, 1, x, y(, z)) OR shape (b, x, y(, z))) or one hot encoding (b, c, x, y(, z))
    if mask is provided it must have shape (b, 1, x, y(, z)))
    :param net_output:
    :param gt:
    :param axes:
    :param mask: mask must be 1 for valid pixels and 0 for invalid pixels
    :param square: if True then fp, tp and fn will be squared before summation
    :return:
    """
    if axes is None:
        axes = tuple(range(2, len(net_output.size())))

    shp_x = net_output.shape
    shp_y = gt.shape

    with torch.no_grad():
        if len(shp_x) != len(shp_y):
            gt = gt.view((shp_y[0], 1, *shp_y[1:]))

        if all([i == j for i, j in zip(net_output.shape, gt.shape)]):
            # if this is the case then gt is probably already a one hot encoding
            y_onehot = gt
        else:
            gt = gt.long()
            y_onehot = torch.zeros(shp_x)
            if net_output.device.type == "cuda":
                y_onehot = y_onehot.cuda(net_output.device.index)
            y_onehot.scatter_(1, gt, 1)

    tp = net_output * y_onehot
    fp = net_output * (1 - y_onehot)
    fn = (1 - net_output) * y_onehot

    if mask is not None:
        tp = torch.stack(tuple(x_i * mask[:, 0] for x_i in torch.unbind(tp, dim=1)), dim=1)
        fp = torch.stack(tuple(x_i * mask[:, 0] for x_i in torch.unbind(fp, dim=1)), dim=1)
        fn = torch.stack(tuple(x_i * mask[:, 0] for x_i in torch.unbind(fn, dim=1)), dim=1)

    if square:
        tp = tp ** 2
        fp = fp ** 2
        fn = fn ** 2

    tp = sum_tensor(tp, axes, keepdim=False)
    fp = sum_tensor(fp, axes, keepdim=False)
    fn = sum_tensor(fn, axes, keepdim=False)

    return tp, fp, fn


class BDLoss(nn.Module):
    def __init__(self):
        """
        compute boudary loss
        only compute the loss of foreground
        ref: https://github.com/LIVIAETS/surface-loss/blob/108bd9892adca476e6cdf424124bc6268707498e/losses.py#L74
        """
        super(BDLoss, self).__init__()
        # self.do_bg = do_bg

    def forward(self, net_output, target, bound):
        """
        net_output: (batch_size, class, x,y,z)
        target: ground truth, shape: (batch_size, 1, x,y,z)
        bound: precomputed distance map, shape (batch_size, class, x,y,z)
        """
        net_output = softmax_helper(net_output)
        # print('net_output shape: ', net_output.shape)
        pc = net_output[:, 1:, ...].type(torch.float32)
        dc = bound[:,1:, ...].type(torch.float32)

        multipled = torch.einsum("bcxyz,bcxyz->bcxyz", pc, dc)
        bd_loss = multipled.mean()

        return bd_loss


class SoftDiceLoss(nn.Module):
    def __init__(self, apply_nonlin=None, batch_dice=False, do_bg=True, smooth=1.,
                 square=False):
        """

        """
        super(SoftDiceLoss, self).__init__()

        self.square = square
        self.do_bg = do_bg
        self.batch_dice = batch_dice
        self.apply_nonlin = apply_nonlin
        self.smooth = smooth

    def forward(self, x, y, loss_mask=None):
        shp_x = x.shape

        if self.batch_dice:
            axes = [0] + list(range(2, len(shp_x)))
        else:
            axes = list(range(2, len(shp_x)))

        if self.apply_nonlin is not None:
            x = self.apply_nonlin(x)

        tp, fp, fn = get_tp_fp_fn(x, y, axes, loss_mask, self.square)

        dc = (2 * tp + self.smooth) / (2 * tp + fp + fn + self.smooth)

        if not self.do_bg:
            if self.batch_dice:
                dc = dc[1:]
            else:
                dc = dc[:, 1:]
        dc = dc.mean()

        return -dc

class DC_and_BD_loss(nn.Module):
    def __init__(self, soft_dice_kwargs, bd_kwargs, aggregate="sum"):
        super(DC_and_BD_loss, self).__init__()
        self.aggregate = aggregate
        self.bd = BDLoss(**bd_kwargs)
        self.dc = SoftDiceLoss(apply_nonlin=softmax_helper, **soft_dice_kwargs)

    def forward(self, net_output, target, bound):
        dc_loss = self.dc(net_output, target)
        bd_loss = self.bd(net_output, target, bound)
        if self.aggregate == "sum":
            result = dc_loss + bd_loss
        else:
            raise NotImplementedError("nah son") # reserved for other stuff (later)
        return result       


def compute_edts_forhdloss(segmentation):
    res = np.zeros(segmentation.shape)
    for i in range(segmentation.shape[0]):
        posmask = segmentation[i]
        negmask = ~posmask
        res[i] = distance_transform_edt(posmask) + distance_transform_edt(negmask)
    return res


class HDDTBinaryLoss(nn.Module):
    def __init__(self):
        """
        compute haudorff loss for binary segmentation
        https://arxiv.org/pdf/1904.10030v1.pdf        
        """
        super(HDDTBinaryLoss, self).__init__()


    def forward(self, net_output, target):
        """
        net_output: (batch_size, 2, x,y,z)
        target: ground truth, shape: (batch_size, 1, x,y,z)
        """
        net_output = softmax_helper(net_output)
        pc = net_output[:, 1, ...].type(torch.float32)
        gt = target[:,0, ...].type(torch.float32)
        with torch.no_grad():
            pc_dist = compute_edts_forhdloss(pc.cpu().numpy()>0.5)
            gt_dist = compute_edts_forhdloss(gt.cpu().numpy()>0.5)
        # print('pc_dist.shape: ', pc_dist.shape)
        
        pred_error = (gt - pc)**2
        dist = pc_dist**2 + gt_dist**2 # \alpha=2 in eq(8)

        dist = torch.from_numpy(dist)
        if dist.device != pred_error.device:
            dist = dist.to(pred_error.device).type(torch.float32)

        multipled = torch.einsum("bxyz,bxyz->bxyz", pred_error, dist)
        hd_loss = multipled.mean()

        return hd_loss


class DC_and_HDBinary_loss(nn.Module):
    def __init__(self, soft_dice_kwargs, hd_kwargs, aggregate="sum"):
        super(DC_and_HDBinary_loss, self).__init__()
        self.aggregate = aggregate
        self.dc = SoftDiceLoss(apply_nonlin=softmax_helper, **soft_dice_kwargs)
        self.hd = HDDTBinaryLoss(**hd_kwargs)

    def forward(self, net_output, target):
        dc_loss = self.dc(net_output, target)
        hd_loss = self.hd(net_output, target)
        if self.aggregate == "sum":
            result = dc_loss + hd_loss
        else:
            raise NotImplementedError("nah son")
        return result    


def compute_edts_forPenalizedLoss(GT):
    """
    GT.shape = (batch_size, x,y,z)
    only for binary segmentation
    """
    res = np.zeros(GT.shape)
    for i in range(GT.shape[0]):
        posmask = GT[i]
        negmask = ~posmask
        pos_edt = distance_transform_edt(posmask)
        pos_edt = (np.max(pos_edt)-pos_edt)*posmask 
        neg_edt =  distance_transform_edt(negmask)
        neg_edt = (np.max(neg_edt)-neg_edt)*negmask
        
        res[i] = pos_edt/np.max(pos_edt) + neg_edt/np.max(neg_edt)
    return res

class DistBinaryDiceLoss(nn.Module):
    """
    Distance map penalized Dice loss
    Motivated by: https://openreview.net/forum?id=B1eIcvS45V
    Distance Map Loss Penalty Term for Semantic Segmentation        
    """
    def __init__(self, smooth=1e-5):
        super(DistBinaryDiceLoss, self).__init__()
        self.smooth = smooth

    def forward(self, net_output, gt):
        """
        net_output: (batch_size, 2, x,y,z)
        target: ground truth, shape: (batch_size, 1, x,y,z)
        """
        net_output = softmax_helper(net_output)
        # one hot code for gt
        with torch.no_grad():
            if len(net_output.shape) != len(gt.shape):
                gt = gt.view((gt.shape[0], 1, *gt.shape[1:]))

            if all([i == j for i, j in zip(net_output.shape, gt.shape)]):
                # if this is the case then gt is probably already a one hot encoding
                y_onehot = gt
            else:
                gt = gt.long()
                y_onehot = torch.zeros(net_output.shape)
                if net_output.device.type == "cuda":
                    y_onehot = y_onehot.cuda(net_output.device.index)
                y_onehot.scatter_(1, gt, 1)
        
        gt_temp = gt[:,0, ...].type(torch.float32)
        with torch.no_grad():
            dist = compute_edts_forPenalizedLoss(gt_temp.cpu().numpy()>0.5) + 1.0
        # print('dist.shape: ', dist.shape)
        dist = torch.from_numpy(dist)

        if dist.device != net_output.device:
            dist = dist.to(net_output.device).type(torch.float32)
        
        tp = net_output * y_onehot
        tp = torch.sum(tp[:,1,...] * dist, (1,2,3))
        
        dc = (2 * tp + self.smooth) / (torch.sum(net_output[:,1,...], (1,2,3)) + torch.sum(y_onehot[:,1,...], (1,2,3)) + self.smooth)

        dc = dc.mean()

        return -dc
