# Supplementary material for: Artificial intelligence diagnostics for bladder tumor identification and grade prediction depend on narrow band imaging cystoscopy
Source: iScience. 2025 Dec 3;29(2):114309. doi: 10.1016/j.isci.2025.114309 (PMC12874131; doi:10.1016/j.isci.2025.114309)
Supplement: Data S3. Related code [file mmc4.zip › BladderNBI/losses/bce.py]

import torch
from torch import nn

EPSILON = 1e-6


class StableBCELoss(nn.Module):
    def __init__(self):
        super(StableBCELoss, self).__init__()

    def forward(self, input: torch.Tensor, target: torch.Tensor):
        input = input.float().view(-1)
        target = target.float().view(-1)
        neg_abs = -input.abs()
        loss = input.clamp(min=0) - input * target + (1 + neg_abs.exp()).log()
        return loss.mean()
