# Supplementary material for: Artificial intelligence diagnostics for bladder tumor identification and grade prediction depend on narrow band imaging cystoscopy
Source: iScience. 2025 Dec 3;29(2):114309. doi: 10.1016/j.isci.2025.114309 (PMC12874131; doi:10.1016/j.isci.2025.114309)
Supplement: Data S3. Related code [file mmc4.zip › BladderNBI/losses/ND_Crossentropy.py]

"""
CrossentropyND and TopKLoss are from: https://github.com/MIC-DKFZ/nnUNet/blob/master/nnunet/training/loss_functions/ND_Crossentropy.py
"""

import torch
import torch.nn.functional as F
from scipy.ndimage import distance_transform_edt
import numpy as np


class CrossentropyND(torch.nn.CrossEntropyLoss):
    """
    Network has to have NO NONLINEARITY!
    """
    def forward(self, inp, target):
        target = target.long()
        num_classes = inp.size()[1]

        i0 = 1
        i1 = 2

        while i1 < len(inp.shape): # this is ugly but torch only allows to transpose two axes at once
            inp = inp.transpose(i0, i1)
            i0 += 1
            i1 += 1

        inp = inp.contiguous()
        inp = inp.view(-1, num_classes)

        target = target.view(-1,)

        return super(CrossentropyND, self).forward(inp, target)

class TopKLoss(CrossentropyND):
    """
    Network has to have NO LINEARITY!
    """
    def __init__(self, weight=None, ignore_index=-100, k=10):
        self.k = k
        super(TopKLoss, self).__init__(weight, False, ignore_index, reduce=False)

    def forward(self, inp, target):
        target = target[:, 0].long()
        res = super(TopKLoss, self).forward(inp, target)
        num_voxels = np.prod(res.shape)
        res, _ = torch.topk(res.view((-1, )), int(num_voxels * self.k / 100), sorted=False)
        return res.mean()


class WeightedCrossEntropyLoss(torch.nn.CrossEntropyLoss):
    """
    Network has to have NO NONLINEARITY!
    """
    def __init__(self, weight=None):
        super(WeightedCrossEntropyLoss, self).__init__()
        self.weight = weight

    def forward(self, inp, target):
        target = target.long()
        num_classes = inp.size()[1]

        i0 = 1
        i1 = 2

        while i1 < len(inp.shape): # this is ugly but torch only allows to transpose two axes at once
            inp = inp.transpose(i0, i1)
            i0 += 1
            i1 += 1

        inp = inp.contiguous()
        inp = inp.view(-1, num_classes)

        target = target.view(-1,)
        wce_loss = torch.nn.CrossEntropyLoss(weight=self.weight)

        return wce_loss(inp, target)

class WeightedCrossEntropyLossV2(torch.nn.Module):
    """
    WeightedCrossEntropyLoss (WCE) as described in https://arxiv.org/pdf/1707.03237.pdf
    Network has to have NO LINEARITY!
    copy from: https://github.com/wolny/pytorch-3dunet/blob/6e5a24b6438f8c631289c10638a17dea14d42051/unet3d/losses.py#L121
    """

    def forward(self, net_output, gt):
        # compute weight
        # shp_x = net_output.shape
        # shp_y = gt.shape
        # print(shp_x, shp_y)
        # with torch.no_grad():
        #     if len(shp_x) != len(shp_y):
        #         gt = gt.view((shp_y[0], 1, *shp_y[1:]))

        #     if all([i == j for i, j in zip(net_output.shape, gt.shape)]):
        #         # if this is the case then gt is probably already a one hot encoding
        #         y_onehot = gt
        #     else:
        #         gt = gt.long()
        #         y_onehot = torch.zeros(shp_x)
        #         if net_output.device.type == "cuda":
        #             y_onehot = y_onehot.cuda(net_output.device.index)
        #         y_onehot.scatter_(1, gt, 1)
        # y_onehot = y_onehot.transpose(0,1).contiguous()
        # class_weights = (torch.einsum("cbxyz->c", y_onehot).type(torch.float32) + 1e-10)/torch.numel(y_onehot)
        # print('class_weights', class_weights)
        # class_weights = class_weights.view(-1)
        class_weights = torch.cuda.FloatTensor([0.2,0.8])
        gt = gt.long()
        num_classes = net_output.size()[1]
        # class_weights = self._class_weights(inp)

        i0 = 1
        i1 = 2

        while i1 < len(net_output.shape): # this is ugly but torch only allows to transpose two axes at once
            net_output = net_output.transpose(i0, i1)
            i0 += 1
            i1 += 1

        net_output = net_output.contiguous()
        net_output = net_output.view(-1, num_classes) #shape=(vox_num, class_num)

        gt = gt.view(-1,)
        # print('*'*20)
        return F.cross_entropy(net_output, gt) # , weight=class_weights

    # @staticmethod
    # def _class_weights(input):
    #     # normalize the input first
    #     input = F.softmax(input, _stacklevel=5)
    #     flattened = flatten(input)
    #     nominator = (1. - flattened).sum(-1)
    #     denominator = flattened.sum(-1)
    #     class_weights = Variable(nominator / denominator, requires_grad=False)
    #     return class_weights

def flatten(tensor):
    """Flattens a given tensor such that the channel axis is first.
    The shapes are transformed as follows:
       (N, C, D, H, W) -> (C, N * D * H * W)
    """
    C = tensor.size(1)
    # new axis order
    axis_order = (1, 0) + tuple(range(2, tensor.dim()))
    # Transpose: (N, C, D, H, W) -> (C, N, D, H, W)
    transposed = tensor.permute(axis_order)
    # Flatten: (C, N, D, H, W) -> (C, N * D * H * W)
    transposed = transposed.contiguous()
    return transposed.view(C, -1)

def compute_edts_forPenalizedLoss(GT):
    """
    GT.shape = (batch_size, x,y,z)
    only for binary segmentation
    """
    GT = np.squeeze(GT)
    res = np.zeros(GT.shape)
    for i in range(GT.shape[0]):
        posmask = GT[i]
        negmask = ~posmask
        pos_edt = distance_transform_edt(posmask)
        pos_edt = (np.max(pos_edt)-pos_edt)*posmask 
        neg_edt =  distance_transform_edt(negmask)
        neg_edt = (np.max(neg_edt)-neg_edt)*negmask        
        res[i] = pos_edt/np.max(pos_edt) + neg_edt/np.max(neg_edt)
    return res

class DisPenalizedCE(torch.nn.Module):
    """
    Only for binary 3D segmentation

    Network has to have NO NONLINEARITY!
    """

    def forward(self, inp, target):
        # print(inp.shape, target.shape) # (batch, 2, xyz), (batch, 2, xyz)
        # compute distance map of ground truth
        with torch.no_grad():
            dist = compute_edts_forPenalizedLoss(target.cpu().numpy()>0.5) + 1.0
        
        dist = torch.from_numpy(dist)
        if dist.device != inp.device:
            dist = dist.to(inp.device).type(torch.float32)
        dist = dist.view(-1,)

        target = target.long()
        num_classes = inp.size()[1]

        i0 = 1
        i1 = 2

        while i1 < len(inp.shape): # this is ugly but torch only allows to transpose two axes at once
            inp = inp.transpose(i0, i1)
            i0 += 1
            i1 += 1

        inp = inp.contiguous()
        inp = inp.view(-1, num_classes)
        log_sm = torch.nn.LogSoftmax(dim=1)
        inp_logs = log_sm(inp)

        target = target.view(-1,)
        # loss = nll_loss(inp_logs, target)
        loss = -inp_logs[range(target.shape[0]), target]
        # print(loss.type(), dist.type())
        weighted_loss = loss*dist

        return loss.mean()


def nll_loss(input, target):
    """
    customized nll loss
    source: https://medium.com/@zhang_yang/understanding-cross-entropy-
    implementation-in-pytorch-softmax-log-softmax-nll-cross-entropy-416a2b200e34
    """
    loss = -input[range(target.shape[0]), target]
    return loss.mean()
