# Supplementary material for: Artificial intelligence diagnostics for bladder tumor identification and grade prediction depend on narrow band imaging cystoscopy
Source: iScience. 2025 Dec 3;29(2):114309. doi: 10.1016/j.isci.2025.114309 (PMC12874131; doi:10.1016/j.isci.2025.114309)
Supplement: Data S3. Related code [file mmc4.zip › BladderNBI/utils/tools.py]

import os
import sys
import torch
import shutil
from torch import nn
import torch.nn.functional as F
from torch.autograd import Variable
# save best model
def save_checkpoint(state, is_best_loss,is_best_acc,fold,epoch,config):
    filename = os.path.join(config.weights,"{}_flod_{}_epoch_{}.pth.tar".format(config.model_name,str(fold),epoch))
    torch.save(state, filename)
    message='---' * 30
    message+='\n** model has saved to {}\n'.format(filename)
    if is_best_acc: message+='** it is the best f1\n'
    if is_best_loss: message+='** it is the best loss\n'
    message+='---'*30
    message+='\n'
    print(message)
    # if is_best_loss:
    #     shutil.copyfile(filename,"%s/%s_fold_%s_model_best_loss.pth.tar"%(config.best_models,config.model_name,str(fold)))
    if is_best_acc:
        shutil.copyfile(filename,"%s/%s_fold_%s_model_best_acc.pth.tar"%(config.best_models,config.model_name,str(fold)))
    return message

# evaluate meters
class AverageMeter(object):
    """Computes and stores the average and current value"""
    def __init__(self):
        self.reset()

    def reset(self):
        self.val = 0
        self.avg = 0
        self.sum = 0
        self.count = 0

    def update(self, val, n=1):
        self.val = val
        self.sum += val * n
        self.count += n
        self.avg = self.sum / self.count

# print logger
class Logger(object):
    def __init__(self):
        self.terminal = sys.stdout  #stdout
        self.file = None

    def open(self, file, mode=None):
        if mode is None: mode ='w'
        self.file = open(file, mode)

    def write(self, message, is_terminal=1, is_file=1 ):
        if '\r' in message: is_file=0

        if is_terminal == 1:
            self.terminal.write(message)
            self.terminal.flush()
            #time.sleep(1)

        if is_file == 1:
            self.file.write(message)
            self.file.flush()

    def flush(self):
        # this flush method is needed for python 3 compatibility.
        # this handles the flush command by doing nothing.
        # you might want to specify some extra behavior here.
        pass

class FocalLoss1(nn.Module):
    def __init__(self, alpha=0.25,gamma=2):
        super(FocalLoss1, self).__init__()
        self.alpha = alpha
        self.gamma = gamma

    def forward(self, x, y):
        '''Focal loss.
        Args:
          x: (tensor) sized [N,D].
          y: (tensor) sized [N,].
        Return:
          (tensor) focal loss.
        '''
        t = Variable(y).cuda()  # [N,20]

        p = x.sigmoid()
        pt = p*t + (1-p)*(1-t)         # pt = p if t > 0 else 1-p
        w = self.alpha*t + (1-self.alpha)*(1-t)  # w = alpha if t > 0 else 1-alpha
        w = w * (1-pt).pow(self.gamma)
        return F.binary_cross_entropy_with_logits(x, t, w, size_average=False)


class FocalLoss2(nn.Module):
    def __init__(self, gamma=2):
        super(FocalLoss2,self).__init__()
        self.gamma = gamma

    def forward(self, input, target):
        if not (target.size() == input.size()):
            raise ValueError("Target size ({}) must be the same as input size ({})"
                             .format(target.size(), input.size()))

        max_val = (-input).clamp(min=0)
        loss = input - input * target + max_val + \
               ((-max_val).exp() + (-input - max_val).exp()).log()

        invprobs = F.logsigmoid(-input * (target * 2.0 - 1.0))
        loss = (invprobs * self.gamma).exp() * loss

        return loss.sum(dim=1).mean()


def one_hot(index, classes):
    size = index.size() + (classes,)
    view = index.size() + (1,)

    mask = torch.Tensor(*size).fill_(0)
    index = index.view(*view)
    ones = 1.

    if isinstance(index, Variable):
        ones = Variable(torch.Tensor(index.size()).fill_(1))
        mask = Variable(mask, volatile=index.volatile)

    return mask.scatter_(1, index, ones)


class FocalLoss(nn.Module):
    def __init__(self, gamma = 2, eps = 1e-7):
        super(FocalLoss, self).__init__()
        self.gamma = gamma
        self.eps = eps
        self.ce = nn.CrossEntropyLoss()

    def forward(self, input, target):
        logp = self.ce(input, target)
        p = torch.exp(-logp)
        loss = (1 - p) ** self.gamma * logp
        return loss.mean()

class Focal_CEL(nn.Module):
    def __init__(self):
        super(Focal_CEL, self).__init__()
        self.cel = nn.CrossEntropyLoss()
        self.focal = FocalLoss()

    def forward(self, input, target):
        return self.focal(input,target)+self.cel(input,target)


def get_learning_rate(optimizer):
    lr=[]
    for param_group in optimizer.param_groups:
       lr +=[ param_group['lr'] ]

    #assert(len(lr)==1) #we support only one param_group
    lr = lr[0]

    return lr

def time_to_str(t, mode='min'):
    if mode=='min':
        t  = int(t)/60
        hr = t//60
        min = t%60
        return '%2d hr %02d min'%(hr,min)

    elif mode=='sec':
        t   = int(t)
        min = t//60
        sec = t%60
        return '%2d min %02d sec'%(min,sec)


    else:
        raise NotImplementedError
