# Supplementary material for: Artificial intelligence diagnostics for bladder tumor identification and grade prediction depend on narrow band imaging cystoscopy
Source: iScience. 2025 Dec 3;29(2):114309. doi: 10.1016/j.isci.2025.114309 (PMC12874131; doi:10.1016/j.isci.2025.114309)
Supplement: Data S3. Related code [file mmc4.zip › BladderNBI/utils/lrs_scheduler.py]

#!/usr/bin/env python3
# -*- coding: utf-8 -*-
"""
-------------------------------------------------
    Description :  lrs_scheduler 
    Reference: 
    1. https://towardsdatascience.com/transfer-learning-using-pytorch-4c3475f4495
    2. https://discuss.pytorch.org/t/solved-learning-rate-decay/6825/5
    3. https://discuss.pytorch.org/t/adaptive-learning-rate/320/34
    4. https://github.com/pytorch/pytorch/blob/master/torch/optim/lr_scheduler.py
    5. https://github.com/bckenstler/CLR
    6. https://github.com/fastai/fastai/blob/master/fastai/sgdr.py
    7. https://github.com/NVIDIA/nvvl/blob/master/examples/pytorch_superres/model/clr.py
    Email : autuanliu@163.com
    Date：2018/3/22
"""

from torch.optim import lr_scheduler
import math
from torch.optim.optimizer import Optimizer
import torch

class WarmRestart(lr_scheduler.CosineAnnealingLR):
    """This class implements Stochastic Gradient Descent with Warm Restarts(SGDR): https://arxiv.org/abs/1608.03983.
    
    Set the learning rate of each parameter group using a cosine annealing schedule, When last_epoch=-1, sets initial lr as lr.
    This can't support scheduler.step(epoch). please keep epoch=None.
    """

    def __init__(self, optimizer, T_max=10, T_mult=2, eta_min=0, last_epoch=-1):
        """implements SGDR
        
        Parameters:
        ----------
        T_max : int
            Maximum number of epochs.
        T_mult : int
            Multiplicative factor of T_max.
        eta_min : int
            Minimum learning rate. Default: 0.
        last_epoch : int
            The index of last epoch. Default: -1.
        """
        self.T_mult = T_mult
        super().__init__(optimizer, T_max, eta_min, last_epoch)

    def get_lr(self):
        if self.last_epoch == self.T_max:
            self.last_epoch = 0
            self.T_max *= self.T_mult
        return [self.eta_min + (base_lr - self.eta_min) * (1 + math.cos(math.pi * self.last_epoch / self.T_max)) / 2 for base_lr in self.base_lrs]


def cyclical_lr(step_sz, min_lr=0.001, max_lr=1, mode='triangular', scale_func=None, scale_md='cycles', gamma=1.):
    """implements a cyclical learning rate policy (CLR).
    
    The method cycles the learning rate between two boundaries with some constant frequency, as detailed in this 
    paper (https://arxiv.org/abs/1506.01186). The amplitude of the cycle can be scaled on a per-iteration or per-cycle basis.
    This function has three built-in policies, as put forth in the paper.

    Note:
    -----
    1. The difficulty in minimizing the loss arise from saddle rather than poor local minima(Dauphin, 2015).
    2. Set stepsize equal to 2~10 times he number of iterations in an epoch.
    3. It's best to stop training at the end of a cycle which is when the learning rate is at the minimum value and the accuracy peaks.(back to min learning rate at the training end)
    4. LR range test: The triangular learning rate policy provides a simple mechanism to do this. Set base lr to the minimum value and set max lr to the 
    maximum value. Set both the stepsize and max iter to the same number of iterations. In this case, the learning rate will increase linearly from the minimum 
    value to the maximum value during this short run. Next, plot the accuracy versus learning rate. 
    Note the learning rate value when the accuracy starts to increase and when the accuracy slows, becomes ragged, or starts to fall. These two learning rates 
    are good choices for bounds; that is, set base lr to the first value and set max lr to the latter value. Alternatively, one can use the rule of
    thumb that the optimum learning rate is usually within a factor of two of the largest one that converges and set base lr to 1/3 or 1/4 of max lr
    5. The optimum learning rate will be between the bounds and near optimal learning rates will be used throughout training.
    
    Notes: the learning rate of optimizer should be 1

    Parameters:
    ----------
    min_lr : float
        lower boundary in the cycle. which is equal to the optimizer's initial learning rate.
    max_lr : float
        upper boundary in the cycle. Functionally, it defines the cycle amplitude (max_lr - base_lr).
    step_sz : int
        (2~10)*(len(datasets)/minibatch)
    mode : str, optional
        one of {triangular, triangular2, exp_range}. Default 'triangular'.
        "triangular": A basic triangular cycle with no amplitude scaling.
        "triangular2": A basic triangular cycle that scales initial amplitude by half each cycle.
        "exp_range": A cycle that scales initial amplitude by gamma**(cycle iterations) at each cycle iteration.
    scale_func : lambda function, optional
        Custom scaling policy defined by a single argument lambda function, where 0 <= scale_fn(x) <= 1 for all x >= 0.
    scale_md : str, optional
        {'cycles', 'iterations'}. Defines whether scale_fn is evaluated on cycle number or cycle iterations (training
            iterations since start of cycle). Default is 'cycles'.
    gamma : float, optional
        constant in 'exp_range' scaling function: gamma**(cycle iterations)
    
    Returns:
    --------
        lambda function
    
    Examples:
    --------
    >>> optimizer = optim.Adam(model.parameters(), lr=1.)
    >>> step_size = 2*len(train_loader)
    >>> clr = cyclical_lr(step_size, min_lr=0.001, max_lr=0.005)
    >>> scheduler = lr_scheduler.LambdaLR(optimizer, [clr])
    >>> # some other operations
    >>> scheduler.step()
    >>> optimizer.step()
    """
    if scale_func == None:
        if mode == 'triangular':
            scale_fn = lambda x: 1.
            scale_mode = 'cycles'
        elif mode == 'triangular2':
            scale_fn = lambda x: 1 / (2.**(x - 1))
            scale_mode = 'cycles'
        elif mode == 'exp_range':
            scale_fn = lambda x: gamma**(x)
            scale_mode = 'iterations'
        else:
            raise ValueError('The {} is not valid value!'.format(mode))
    else:
        scale_fn = scale_func
        scale_mode = scale_md

    lr_lambda = lambda iters: min_lr + (max_lr - min_lr) * rel_val(iters, step_sz, scale_mode)

    def rel_val(iteration, stepsize, mode):
        cycle = math.floor(1 + iteration / (2 * stepsize))
        x = abs(iteration / stepsize - 2 * cycle + 1)
        if mode == 'cycles':
            return max(0, (1 - x)) * scale_fn(cycle)
        elif mode == 'iterations':
            return max(0, (1 - x)) * scale_fn(iteration)
        else:
            raise ValueError('The {} is not valid value!'.format(scale_mode))

    return lr_lambda


def clr_reset(scheduler, thr):
    """learning rate scheduler reset if iteration = thr
    
    Parameters:
    ----------
    scheduler : instance of optim.lr_scheduler
        instance of optim.lr_scheduler
    thr : int
        the reset point
    
    Examples:
    --------
    >>> # some other operations(note the order of operations)
    >>> scheduler.step()
    >>> scheduler = clr_reset(scheduler, 1000)
    >>> optimizer.step()
    """
    if scheduler.last_epoch == thr:
        scheduler.last_epoch = -1
    return scheduler


def warm_restart(scheduler, T_mult=2):
    """warm restart policy
    
    Parameters:
    ----------
    T_mult: int
        default is 2, Stochastic Gradient Descent with Warm Restarts(SGDR): https://arxiv.org/abs/1608.03983.

    Examples:
    --------
    >>> # some other operations(note the order of operations)
    >>> scheduler.step()
    >>> scheduler = warm_restart(scheduler, T_mult=2)
    >>> optimizer.step()
    """
    if scheduler.last_epoch == scheduler.T_max:
        scheduler.last_epoch = -1
        scheduler.T_max *= T_mult
    return scheduler

class AdamW(Optimizer):
    """Implements Adam algorithm.
    Arguments:
        params (iterable): iterable of parameters to optimize or dicts defining
            parameter groups
        lr (float, optional): learning rate (default: 1e-3)
        betas (Tuple[float, float], optional): coefficients used for computing
            running averages of gradient and its square (default: (0.9, 0.999))
        eps (float, optional): term added to the denominator to improve
            numerical stability (default: 1e-8)
        weight_decay (float, optional): weight decay (L2 penalty) (default: 0)
        amsgrad (boolean, optional): whether to use the AMSGrad variant of this
            algorithm from the paper `On the Convergence of Adam and Beyond`_
    """

    def __init__(self, params, lr=1e-3, betas=(0.9, 0.999), eps=1e-8,
                 weight_decay=0, amsgrad=False):
        if not 0.0 <= betas[0] < 1.0:
            raise ValueError("Invalid beta parameter at index 0: {}".format(betas[0]))
        if not 0.0 <= betas[1] < 1.0:
            raise ValueError("Invalid beta parameter at index 1: {}".format(betas[1]))
        defaults = dict(lr=lr, betas=betas, eps=eps,
                        weight_decay=weight_decay, amsgrad=amsgrad)
        #super(AdamW, self).__init__(params, defaults)
        super().__init__(params, defaults)

    def step(self, closure=None):
        """Performs a single optimization step.
        Arguments:
            closure (callable, optional): A closure that reevaluates the model
                and returns the loss.
        """
        loss = None
        if closure is not None:
            loss = closure()

        for group in self.param_groups:
            for p in group['params']:
                if p.grad is None:
                    continue
                grad = p.grad.data
                if grad.is_sparse:
                    raise RuntimeError('Adam does not support sparse gradients, please consider SparseAdam instead')
                amsgrad = group['amsgrad']

                state = self.state[p]

                # State initialization
                if len(state) == 0:
                    state['step'] = 0
                    # Exponential moving average of gradient values
                    state['exp_avg'] = torch.zeros_like(p.data)
                    # Exponential moving average of squared gradient values
                    state['exp_avg_sq'] = torch.zeros_like(p.data)
                    if amsgrad:
                        # Maintains max of all exp. moving avg. of sq. grad. values
                        state['max_exp_avg_sq'] = torch.zeros_like(p.data)

                exp_avg, exp_avg_sq = state['exp_avg'], state['exp_avg_sq']
                if amsgrad:
                    max_exp_avg_sq = state['max_exp_avg_sq']
                beta1, beta2 = group['betas']

                state['step'] += 1

                # Decay the first and second moment running average coefficient
                exp_avg.mul_(beta1).add_(1 - beta1, grad)
                exp_avg_sq.mul_(beta2).addcmul_(1 - beta2, grad, grad)
                if amsgrad:
                    # Maintains the maximum of all 2nd moment running avg. till now
                    torch.max(max_exp_avg_sq, exp_avg_sq, out=max_exp_avg_sq)
                    # Use the max. for normalizing running avg. of gradient
                    denom = max_exp_avg_sq.sqrt().add_(group['eps'])
                else:
                    denom = exp_avg_sq.sqrt().add_(group['eps'])

                bias_correction1 = 1 - beta1 ** state['step']
                bias_correction2 = 1 - beta2 ** state['step']
                step_size = group['lr'] * math.sqrt(bias_correction2) / bias_correction1

                if group['weight_decay'] != 0:
                    decayed_weights = torch.mul(p.data, group['weight_decay'])
                    p.data.addcdiv_(-step_size, exp_avg, denom)
                    p.data.sub_(decayed_weights)
                else:
                    p.data.addcdiv_(-step_size, exp_avg, denom)

        return loss
