# Supplementary material for: Artificial intelligence diagnostics for bladder tumor identification and grade prediction depend on narrow band imaging cystoscopy
Source: iScience. 2025 Dec 3;29(2):114309. doi: 10.1016/j.isci.2025.114309 (PMC12874131; doi:10.1016/j.isci.2025.114309)
Supplement: Data S3. Related code [file mmc4.zip › BladderNBI/utils/base.py]

#coding=utf-8
import random
import numpy as np
import torch
import warnings
import sys
import os

def init_random_seed():
    random.seed(1234)
    random.seed(1234)
    np.random.seed(1234)
    torch.manual_seed(1234)
    torch.cuda.manual_seed_all(1234)
    torch.backends.cudnn.benchmark = True
    warnings.filterwarnings('ignore')


def mkdir_with_check(dir_path):
    if not os.path.exists(dir_path):
        os.makedirs(dir_path)


class Logger(object):
    def __init__(self):
        self.terminal = sys.stdout  #stdout
        self.file = None

    def open(self, file, mode=None):
        if mode is None: mode ='w'
        print (mode)
        self.file = open(file, mode)

    def write(self, message, is_terminal=1, is_file=1 ):
        if '\r' in message: is_file=0

        if is_terminal == 1:
            if sys.version_info >= (3, 0):
                print (message)
            else:
                self.terminal.write(str(message))
                self.terminal.flush()
            #time.sleep(1)

        if is_file == 1:
            if sys.version_info >= (3, 0):
                return
            self.file.write(str(message))
            self.file.flush()

    def flush(self):
        # this flush method is needed for python 3 compatibility.
        # this handles the flush command by doing nothing.
        # you might want to specify some extra behavior here.
        pass


class AverageMeter(object):
    """Computes and stores the average and current value"""
    def __init__(self):
        self.reset()

    def reset(self):
        self.val   = 0
        self.avg   = 0
        self.sum   = 0
        self.count = 0

    def update(self, val, n = 1):
        self.val   = val
        self.sum   += val * n
        self.count += n
        self.avg   = self.sum / self.count
