# Supplementary material for: Artificial intelligence diagnostics for bladder tumor identification and grade prediction depend on narrow band imaging cystoscopy
Source: iScience. 2025 Dec 3;29(2):114309. doi: 10.1016/j.isci.2025.114309 (PMC12874131; doi:10.1016/j.isci.2025.114309)
Supplement: Data S3. Related code [file mmc4.zip › BladderNBI/models/MedImageInsight/__init__.py]

from .UniCLModel import build_unicl_model

__all__ = [
    'build_od_model',
    'build_unicl_model',
    'build_tokenizer_from_name',
    'get_image_preprocess',
    'build_unicl_matching_model'
]
