# Supplementary material for: Artificial intelligence diagnostics for bladder tumor identification and grade prediction depend on narrow band imaging cystoscopy
Source: iScience. 2025 Dec 3;29(2):114309. doi: 10.1016/j.isci.2025.114309 (PMC12874131; doi:10.1016/j.isci.2025.114309)
Supplement: Data S3. Related code [file mmc4.zip › BladderNBI/segmentation_models_pytorch/metrics/__init__.py]

# fmt: off
from .functional import (
    get_stats,
    fbeta_score,
    f1_score,
    iou_score,
    accuracy,
    precision,
    recall,
    sensitivity,
    specificity,
    balanced_accuracy,
    positive_predictive_value,
    negative_predictive_value,
    false_negative_rate,
    false_positive_rate,
    false_discovery_rate,
    false_omission_rate,
    positive_likelihood_ratio,
    negative_likelihood_ratio,
)

__all__ = [
    "get_stats",
    "fbeta_score",
    "f1_score",
    "iou_score",
    "accuracy",
    "precision",
    "recall",
    "sensitivity",
    "specificity",
    "balanced_accuracy",
    "positive_predictive_value",
    "negative_predictive_value",
    "false_negative_rate",
    "false_positive_rate",
    "false_discovery_rate",
    "false_omission_rate",
    "positive_likelihood_ratio",
    "negative_likelihood_ratio",
]
