# Supplementary material for: Artificial intelligence diagnostics for bladder tumor identification and grade prediction depend on narrow band imaging cystoscopy
Source: iScience. 2025 Dec 3;29(2):114309. doi: 10.1016/j.isci.2025.114309 (PMC12874131; doi:10.1016/j.isci.2025.114309)
Supplement: Data S3. Related code [file mmc4.zip › BladderNBI/segmentation_models_pytorch/losses/jaccard.py]

from typing import Optional, List

import torch
import torch.nn.functional as F
from torch.nn.modules.loss import _Loss
from ._functional import soft_jaccard_score, to_tensor
from .constants import BINARY_MODE, MULTICLASS_MODE, MULTILABEL_MODE

__all__ = ["JaccardLoss"]


class JaccardLoss(_Loss):
    def __init__(
        self,
        mode: str,
        classes: Optional[List[int]] = None,
        log_loss: bool = False,
        from_logits: bool = True,
        smooth: float = 0.0,
        eps: float = 1e-7,
    ):
        """Jaccard loss for image segmentation task.
        It supports binary, multiclass and multilabel cases

        Args:
            mode: Loss mode 'binary', 'multiclass' or 'multilabel'
            classes:  List of classes that contribute in loss computation. By default, all channels are included.
            log_loss: If True, loss computed as `- log(jaccard_coeff)`, otherwise `1 - jaccard_coeff`
            from_logits: If True, assumes input is raw logits
            smooth: Smoothness constant for dice coefficient
            eps: A small epsilon for numerical stability to avoid zero division error
                (denominator will be always greater or equal to eps)

        Shape
             - **y_pred** - torch.Tensor of shape (N, C, H, W)
             - **y_true** - torch.Tensor of shape (N, H, W) or (N, C, H, W)

        Reference
            https://github.com/BloodAxe/pytorch-toolbelt
        """
        assert mode in {BINARY_MODE, MULTILABEL_MODE, MULTICLASS_MODE}
        super(JaccardLoss, self).__init__()

        self.mode = mode
        if classes is not None:
            assert mode != BINARY_MODE, (
                "Masking classes is not supported with mode=binary"
            )
            classes = to_tensor(classes, dtype=torch.long)

        self.classes = classes
        self.from_logits = from_logits
        self.smooth = smooth
        self.eps = eps
        self.log_loss = log_loss

    def forward(self, y_pred: torch.Tensor, y_true: torch.Tensor) -> torch.Tensor:
        assert y_true.size(0) == y_pred.size(0)

        if self.from_logits:
            # Apply activations to get [0..1] class probabilities
            # Using Log-Exp as this gives more numerically stable result and does not cause vanishing gradient on
            # extreme values 0 and 1
            if self.mode == MULTICLASS_MODE:
                y_pred = y_pred.log_softmax(dim=1).exp()
            else:
                y_pred = F.logsigmoid(y_pred).exp()

        bs = y_true.size(0)
        num_classes = y_pred.size(1)
        dims = (0, 2)

        if self.mode == BINARY_MODE:
            y_true = y_true.view(bs, 1, -1)
            y_pred = y_pred.view(bs, 1, -1)

        if self.mode == MULTICLASS_MODE:
            y_true = y_true.view(bs, -1)
            y_pred = y_pred.view(bs, num_classes, -1)

            y_true = F.one_hot(y_true, num_classes)  # N,H*W -> N,H*W, C
            y_true = y_true.permute(0, 2, 1)  # H, C, H*W

        if self.mode == MULTILABEL_MODE:
            y_true = y_true.view(bs, num_classes, -1)
            y_pred = y_pred.view(bs, num_classes, -1)

        scores = soft_jaccard_score(
            y_pred,
            y_true.type(y_pred.dtype),
            smooth=self.smooth,
            eps=self.eps,
            dims=dims,
        )

        if self.log_loss:
            loss = -torch.log(scores.clamp_min(self.eps))
        else:
            loss = 1.0 - scores

        # IoU loss is defined for non-empty classes
        # So we zero contribution of channel that does not have true pixels
        # NOTE: A better workaround would be to use loss term `mean(y_pred)`
        # for this case, however it will be a modified jaccard loss

        mask = y_true.sum(dims) > 0
        loss *= mask.float()

        if self.classes is not None:
            loss = loss[self.classes]

        return loss.mean()
