# Supplementary material for: Artificial intelligence diagnostics for bladder tumor identification and grade prediction depend on narrow band imaging cystoscopy
Source: iScience. 2025 Dec 3;29(2):114309. doi: 10.1016/j.isci.2025.114309 (PMC12874131; doi:10.1016/j.isci.2025.114309)
Supplement: Data S3. Related code [file mmc4.zip › BladderNBI/segmentation_models_pytorch/losses/soft_ce.py]

from typing import Optional
from torch import nn
import torch
import torch.nn.functional as F
from ._functional import label_smoothed_nll_loss

__all__ = ["SoftCrossEntropyLoss"]


class SoftCrossEntropyLoss(nn.Module):
    __constants__ = ["reduction", "ignore_index", "smooth_factor"]

    def __init__(
        self,
        reduction: str = "mean",
        smooth_factor: Optional[float] = None,
        ignore_index: Optional[int] = -100,
        dim: int = 1,
    ):
        """Drop-in replacement for torch.nn.CrossEntropyLoss with label_smoothing

        Args:
            smooth_factor: Factor to smooth target (e.g. if smooth_factor=0.1 then [1, 0, 0] -> [0.9, 0.05, 0.05])

        Shape
             - **y_pred** - torch.Tensor of shape (N, C, H, W)
             - **y_true** - torch.Tensor of shape (N, H, W)

        Reference
            https://github.com/BloodAxe/pytorch-toolbelt
        """
        super().__init__()
        self.smooth_factor = smooth_factor
        self.ignore_index = ignore_index
        self.reduction = reduction
        self.dim = dim

    def forward(self, y_pred: torch.Tensor, y_true: torch.Tensor) -> torch.Tensor:
        log_prob = F.log_softmax(y_pred, dim=self.dim)
        return label_smoothed_nll_loss(
            log_prob,
            y_true,
            epsilon=self.smooth_factor,
            ignore_index=self.ignore_index,
            reduction=self.reduction,
            dim=self.dim,
        )
