# Supplementary material for: Artificial intelligence diagnostics for bladder tumor identification and grade prediction depend on narrow band imaging cystoscopy
Source: iScience. 2025 Dec 3;29(2):114309. doi: 10.1016/j.isci.2025.114309 (PMC12874131; doi:10.1016/j.isci.2025.114309)
Supplement: Data S3. Related code [file mmc4.zip › BladderNBI/segmentation_models_pytorch/losses/__init__.py]

from .constants import BINARY_MODE, MULTICLASS_MODE, MULTILABEL_MODE

from .jaccard import JaccardLoss
from .dice import DiceLoss
from .focal import FocalLoss
from .lovasz import LovaszLoss
from .soft_bce import SoftBCEWithLogitsLoss
from .soft_ce import SoftCrossEntropyLoss
from .tversky import TverskyLoss
from .mcc import MCCLoss

__all__ = [
    "BINARY_MODE",
    "MULTICLASS_MODE",
    "MULTILABEL_MODE",
    "JaccardLoss",
    "DiceLoss",
    "FocalLoss",
    "LovaszLoss",
    "SoftBCEWithLogitsLoss",
    "SoftCrossEntropyLoss",
    "TverskyLoss",
    "MCCLoss",
]
