# Supplementary material for: Artificial intelligence diagnostics for bladder tumor identification and grade prediction depend on narrow band imaging cystoscopy
Source: iScience. 2025 Dec 3;29(2):114309. doi: 10.1016/j.isci.2025.114309 (PMC12874131; doi:10.1016/j.isci.2025.114309)
Supplement: Data S3. Related code [file mmc4.zip › BladderNBI/segmentation_models_pytorch/losses/mcc.py]

import torch
from torch.nn.modules.loss import _Loss


class MCCLoss(_Loss):
    def __init__(self, eps: float = 1e-5):
        """Compute Matthews Correlation Coefficient Loss for image segmentation task.
        It only supports binary mode.

        Args:
            eps (float): Small epsilon to handle situations where all the samples in the dataset belong to one class

        Reference:
            https://github.com/kakumarabhishek/MCC-Loss
        """
        super().__init__()
        self.eps = eps

    def forward(self, y_pred: torch.Tensor, y_true: torch.Tensor) -> torch.Tensor:
        """Compute MCC loss

        Args:
            y_pred (torch.Tensor): model prediction of shape (N, H, W) or (N, 1, H, W)
            y_true (torch.Tensor): ground truth labels of shape (N, H, W) or (N, 1, H, W)

        Returns:
            torch.Tensor: loss value (1 - mcc)
        """

        bs = y_true.shape[0]

        y_true = y_true.view(bs, 1, -1)
        y_pred = y_pred.view(bs, 1, -1)

        tp = torch.sum(torch.mul(y_pred, y_true)) + self.eps
        tn = torch.sum(torch.mul((1 - y_pred), (1 - y_true))) + self.eps
        fp = torch.sum(torch.mul(y_pred, (1 - y_true))) + self.eps
        fn = torch.sum(torch.mul((1 - y_pred), y_true)) + self.eps

        numerator = torch.mul(tp, tn) - torch.mul(fp, fn)
        denominator = torch.sqrt(
            torch.add(tp, fp)
            * torch.add(tp, fn)
            * torch.add(tn, fp)
            * torch.add(tn, fn)
        )

        mcc = torch.div(numerator.sum(), denominator.sum())
        loss = 1.0 - mcc

        return loss
