# Supplementary material for: Artificial intelligence diagnostics for bladder tumor identification and grade prediction depend on narrow band imaging cystoscopy
Source: iScience. 2025 Dec 3;29(2):114309. doi: 10.1016/j.isci.2025.114309 (PMC12874131; doi:10.1016/j.isci.2025.114309)
Supplement: Data S3. Related code [file mmc4.zip › BladderNBI/segmentation_models_pytorch/losses/_functional.py]

import math
import numpy as np

from typing import Optional

import torch
import torch.linalg as LA
import torch.nn.functional as F

__all__ = [
    "focal_loss_with_logits",
    "softmax_focal_loss_with_logits",
    "soft_jaccard_score",
    "soft_dice_score",
    "wing_loss",
]


def to_tensor(x, dtype=None) -> torch.Tensor:
    if isinstance(x, torch.Tensor):
        if dtype is not None:
            x = x.type(dtype)
        return x
    if isinstance(x, np.ndarray):
        x = torch.from_numpy(x)
        if dtype is not None:
            x = x.type(dtype)
        return x
    if isinstance(x, (list, tuple)):
        x = np.array(x)
        x = torch.from_numpy(x)
        if dtype is not None:
            x = x.type(dtype)
        return x


def focal_loss_with_logits(
    output: torch.Tensor,
    target: torch.Tensor,
    gamma: float = 2.0,
    alpha: Optional[float] = 0.25,
    reduction: str = "mean",
    normalized: bool = False,
    reduced_threshold: Optional[float] = None,
    eps: float = 1e-6,
) -> torch.Tensor:
    """Compute binary focal loss between target and output logits.
    See :class:`~pytorch_toolbelt.losses.FocalLoss` for details.

    Args:
        output: Tensor of arbitrary shape (predictions of the model)
        target: Tensor of the same shape as input
        gamma: Focal loss power factor
        alpha: Weight factor to balance positive and negative samples. Alpha must be in [0...1] range,
            high values will give more weight to positive class.
        reduction (string, optional): Specifies the reduction to apply to the output:
            'none' | 'mean' | 'sum' | 'batchwise_mean'. 'none': no reduction will be applied,
            'mean': the sum of the output will be divided by the number of
            elements in the output, 'sum': the output will be summed. Note: :attr:`size_average`
            and :attr:`reduce` are in the process of being deprecated, and in the meantime,
            specifying either of those two args will override :attr:`reduction`.
            'batchwise_mean' computes mean loss per sample in batch. Default: 'mean'
        normalized (bool): Compute normalized focal loss (https://arxiv.org/pdf/1909.07829.pdf).
        reduced_threshold (float, optional): Compute reduced focal loss (https://arxiv.org/abs/1903.01347).

    References:
        https://github.com/open-mmlab/mmdetection/blob/master/mmdet/core/loss/losses.py
    """
    target = target.type(output.type())

    logpt = F.binary_cross_entropy_with_logits(output, target, reduction="none")
    pt = torch.exp(-logpt)

    # compute the loss
    if reduced_threshold is None:
        focal_term = (1.0 - pt).pow(gamma)
    else:
        focal_term = ((1.0 - pt) / reduced_threshold).pow(gamma)
        focal_term[pt < reduced_threshold] = 1

    loss = focal_term * logpt

    if alpha is not None:
        loss *= alpha * target + (1 - alpha) * (1 - target)

    if normalized:
        norm_factor = focal_term.sum().clamp_min(eps)
        loss /= norm_factor

    if reduction == "mean":
        loss = loss.mean()
    if reduction == "sum":
        loss = loss.sum()
    if reduction == "batchwise_mean":
        loss = loss.sum(0)

    return loss


def softmax_focal_loss_with_logits(
    output: torch.Tensor,
    target: torch.Tensor,
    gamma: float = 2.0,
    reduction="mean",
    normalized=False,
    reduced_threshold: Optional[float] = None,
    eps: float = 1e-6,
) -> torch.Tensor:
    """Softmax version of focal loss between target and output logits.
    See :class:`~pytorch_toolbelt.losses.FocalLoss` for details.

    Args:
        output: Tensor of shape [B, C, *] (Similar to nn.CrossEntropyLoss)
        target: Tensor of shape [B, *] (Similar to nn.CrossEntropyLoss)
        reduction (string, optional): Specifies the reduction to apply to the output:
            'none' | 'mean' | 'sum' | 'batchwise_mean'. 'none': no reduction will be applied,
            'mean': the sum of the output will be divided by the number of
            elements in the output, 'sum': the output will be summed. Note: :attr:`size_average`
            and :attr:`reduce` are in the process of being deprecated, and in the meantime,
            specifying either of those two args will override :attr:`reduction`.
            'batchwise_mean' computes mean loss per sample in batch. Default: 'mean'
        normalized (bool): Compute normalized focal loss (https://arxiv.org/pdf/1909.07829.pdf).
        reduced_threshold (float, optional): Compute reduced focal loss (https://arxiv.org/abs/1903.01347).
    """
    log_softmax = F.log_softmax(output, dim=1)

    loss = F.nll_loss(log_softmax, target, reduction="none")
    pt = torch.exp(-loss)

    # compute the loss
    if reduced_threshold is None:
        focal_term = (1.0 - pt).pow(gamma)
    else:
        focal_term = ((1.0 - pt) / reduced_threshold).pow(gamma)
        focal_term[pt < reduced_threshold] = 1

    loss = focal_term * loss

    if normalized:
        norm_factor = focal_term.sum().clamp_min(eps)
        loss = loss / norm_factor

    if reduction == "mean":
        loss = loss.mean()
    if reduction == "sum":
        loss = loss.sum()
    if reduction == "batchwise_mean":
        loss = loss.sum(0)

    return loss


def soft_jaccard_score(
    output: torch.Tensor,
    target: torch.Tensor,
    smooth: float = 0.0,
    eps: float = 1e-7,
    dims=None,
) -> torch.Tensor:
    assert output.size() == target.size()
    jaccard_score = soft_tversky_score(output, target, 1.0, 1.0, smooth, eps, dims)
    return jaccard_score


def soft_dice_score(
    output: torch.Tensor,
    target: torch.Tensor,
    smooth: float = 0.0,
    eps: float = 1e-7,
    dims=None,
) -> torch.Tensor:
    assert output.size() == target.size()
    dice_score = soft_tversky_score(output, target, 0.5, 0.5, smooth, eps, dims)
    return dice_score


def soft_tversky_score(
    output: torch.Tensor,
    target: torch.Tensor,
    alpha: float,
    beta: float,
    smooth: float = 0.0,
    eps: float = 1e-7,
    dims=None,
) -> torch.Tensor:
    """Tversky loss

    References:
        https://arxiv.org/pdf/2302.05666
        https://arxiv.org/pdf/2303.16296

    """
    assert output.size() == target.size()

    if dims is not None:
        output_sum = torch.sum(output, dim=dims)
        target_sum = torch.sum(target, dim=dims)
        difference = LA.vector_norm(output - target, ord=1, dim=dims)
    else:
        output_sum = torch.sum(output)
        target_sum = torch.sum(target)
        difference = LA.vector_norm(output - target, ord=1)

    intersection = (output_sum + target_sum - difference) / 2  # TP
    fp = output_sum - intersection
    fn = target_sum - intersection

    tversky_score = (intersection + smooth) / (
        intersection + alpha * fp + beta * fn + smooth
    ).clamp_min(eps)
    return tversky_score


def wing_loss(
    output: torch.Tensor, target: torch.Tensor, width=5, curvature=0.5, reduction="mean"
):
    """Wing loss

    References:
        https://arxiv.org/pdf/1711.06753.pdf

    """
    diff_abs = (target - output).abs()
    loss = diff_abs.clone()

    idx_smaller = diff_abs < width
    idx_bigger = diff_abs >= width

    loss[idx_smaller] = width * torch.log(1 + diff_abs[idx_smaller] / curvature)

    C = width - width * math.log(1 + width / curvature)
    loss[idx_bigger] = loss[idx_bigger] - C

    if reduction == "sum":
        loss = loss.sum()

    if reduction == "mean":
        loss = loss.mean()

    return loss


def label_smoothed_nll_loss(
    lprobs: torch.Tensor,
    target: torch.Tensor,
    epsilon: float,
    ignore_index=None,
    reduction="mean",
    dim=-1,
) -> torch.Tensor:
    """NLL loss with label smoothing

    References:
        https://github.com/pytorch/fairseq/blob/master/fairseq/criterions/label_smoothed_cross_entropy.py

    Args:
        lprobs (torch.Tensor): Log-probabilities of predictions (e.g after log_softmax)

    """
    if target.dim() == lprobs.dim() - 1:
        target = target.unsqueeze(dim)

    if ignore_index is not None:
        pad_mask = target.eq(ignore_index)
        target = target.masked_fill(pad_mask, 0)
        nll_loss = -lprobs.gather(dim=dim, index=target)
        smooth_loss = -lprobs.sum(dim=dim, keepdim=True)

        # nll_loss.masked_fill_(pad_mask, 0.0)
        # smooth_loss.masked_fill_(pad_mask, 0.0)
        nll_loss = nll_loss.masked_fill(pad_mask, 0.0)
        smooth_loss = smooth_loss.masked_fill(pad_mask, 0.0)
    else:
        nll_loss = -lprobs.gather(dim=dim, index=target)
        smooth_loss = -lprobs.sum(dim=dim, keepdim=True)

        nll_loss = nll_loss.squeeze(dim)
        smooth_loss = smooth_loss.squeeze(dim)

    if reduction == "sum":
        nll_loss = nll_loss.sum()
        smooth_loss = smooth_loss.sum()
    if reduction == "mean":
        nll_loss = nll_loss.mean()
        smooth_loss = smooth_loss.mean()

    eps_i = epsilon / lprobs.size(dim)
    loss = (1.0 - epsilon) * nll_loss + eps_i * smooth_loss
    return loss
