# Supplementary material for: Artificial intelligence diagnostics for bladder tumor identification and grade prediction depend on narrow band imaging cystoscopy
Source: iScience. 2025 Dec 3;29(2):114309. doi: 10.1016/j.isci.2025.114309 (PMC12874131; doi:10.1016/j.isci.2025.114309)
Supplement: Data S3. Related code [file mmc4.zip › BladderNBI/segmentation_models_pytorch/losses/soft_bce.py]

from typing import Optional

import torch
import torch.nn.functional as F
from torch import nn

__all__ = ["SoftBCEWithLogitsLoss"]


class SoftBCEWithLogitsLoss(nn.Module):
    __constants__ = [
        "weight",
        "pos_weight",
        "reduction",
        "ignore_index",
        "smooth_factor",
    ]

    def __init__(
        self,
        weight: Optional[torch.Tensor] = None,
        ignore_index: Optional[int] = -100,
        reduction: str = "mean",
        smooth_factor: Optional[float] = None,
        pos_weight: Optional[torch.Tensor] = None,
    ):
        """Drop-in replacement for torch.nn.BCEWithLogitsLoss with few additions: ignore_index and label_smoothing

        Args:
            ignore_index: Specifies a target value that is ignored and does not contribute to the input gradient.
            smooth_factor: Factor to smooth target (e.g. if smooth_factor=0.1 then [1, 0, 1] -> [0.9, 0.1, 0.9])

        Shape
             - **y_pred** - torch.Tensor of shape NxCxHxW
             - **y_true** - torch.Tensor of shape NxHxW or Nx1xHxW

        Reference
            https://github.com/BloodAxe/pytorch-toolbelt

        """
        super().__init__()
        self.ignore_index = ignore_index
        self.reduction = reduction
        self.smooth_factor = smooth_factor
        self.register_buffer("weight", weight)
        self.register_buffer("pos_weight", pos_weight)

    def forward(self, y_pred: torch.Tensor, y_true: torch.Tensor) -> torch.Tensor:
        """
        Args:
            y_pred: torch.Tensor of shape (N, C, H, W)
            y_true: torch.Tensor of shape (N, H, W)  or (N, 1, H, W)

        Returns:
            loss: torch.Tensor
        """

        if self.smooth_factor is not None:
            soft_targets = (1 - y_true) * self.smooth_factor + y_true * (
                1 - self.smooth_factor
            )
        else:
            soft_targets = y_true

        loss = F.binary_cross_entropy_with_logits(
            y_pred,
            soft_targets,
            self.weight,
            pos_weight=self.pos_weight,
            reduction="none",
        )

        if self.ignore_index is not None:
            not_ignored_mask = y_true != self.ignore_index
            loss *= not_ignored_mask.type_as(loss)

        if self.reduction == "mean":
            loss = loss.mean()

        if self.reduction == "sum":
            loss = loss.sum()

        return loss
