# Supplementary material for: Artificial intelligence diagnostics for bladder tumor identification and grade prediction depend on narrow band imaging cystoscopy
Source: iScience. 2025 Dec 3;29(2):114309. doi: 10.1016/j.isci.2025.114309 (PMC12874131; doi:10.1016/j.isci.2025.114309)
Supplement: Data S3. Related code [file mmc4.zip › BladderNBI/segmentation_models_pytorch/utils/metrics.py]

from . import base
from . import functional as F
from ..base.modules import Activation


class IoU(base.Metric):
    __name__ = "iou_score"

    def __init__(
        self, eps=1e-7, threshold=0.5, activation=None, ignore_channels=None, **kwargs
    ):
        super().__init__(**kwargs)
        self.eps = eps
        self.threshold = threshold
        self.activation = Activation(activation)
        self.ignore_channels = ignore_channels

    def forward(self, y_pr, y_gt):
        y_pr = self.activation(y_pr)
        return F.iou(
            y_pr,
            y_gt,
            eps=self.eps,
            threshold=self.threshold,
            ignore_channels=self.ignore_channels,
        )


class Fscore(base.Metric):
    def __init__(
        self,
        beta=1,
        eps=1e-7,
        threshold=0.5,
        activation=None,
        ignore_channels=None,
        **kwargs,
    ):
        super().__init__(**kwargs)
        self.eps = eps
        self.beta = beta
        self.threshold = threshold
        self.activation = Activation(activation)
        self.ignore_channels = ignore_channels

    def forward(self, y_pr, y_gt):
        y_pr = self.activation(y_pr)
        return F.f_score(
            y_pr,
            y_gt,
            eps=self.eps,
            beta=self.beta,
            threshold=self.threshold,
            ignore_channels=self.ignore_channels,
        )


class Accuracy(base.Metric):
    def __init__(self, threshold=0.5, activation=None, ignore_channels=None, **kwargs):
        super().__init__(**kwargs)
        self.threshold = threshold
        self.activation = Activation(activation)
        self.ignore_channels = ignore_channels

    def forward(self, y_pr, y_gt):
        y_pr = self.activation(y_pr)
        return F.accuracy(
            y_pr, y_gt, threshold=self.threshold, ignore_channels=self.ignore_channels
        )


class Recall(base.Metric):
    def __init__(
        self, eps=1e-7, threshold=0.5, activation=None, ignore_channels=None, **kwargs
    ):
        super().__init__(**kwargs)
        self.eps = eps
        self.threshold = threshold
        self.activation = Activation(activation)
        self.ignore_channels = ignore_channels

    def forward(self, y_pr, y_gt):
        y_pr = self.activation(y_pr)
        return F.recall(
            y_pr,
            y_gt,
            eps=self.eps,
            threshold=self.threshold,
            ignore_channels=self.ignore_channels,
        )


class Precision(base.Metric):
    def __init__(
        self, eps=1e-7, threshold=0.5, activation=None, ignore_channels=None, **kwargs
    ):
        super().__init__(**kwargs)
        self.eps = eps
        self.threshold = threshold
        self.activation = Activation(activation)
        self.ignore_channels = ignore_channels

    def forward(self, y_pr, y_gt):
        y_pr = self.activation(y_pr)
        return F.precision(
            y_pr,
            y_gt,
            eps=self.eps,
            threshold=self.threshold,
            ignore_channels=self.ignore_channels,
        )
