# Supplementary material for: Artificial intelligence diagnostics for bladder tumor identification and grade prediction depend on narrow band imaging cystoscopy
Source: iScience. 2025 Dec 3;29(2):114309. doi: 10.1016/j.isci.2025.114309 (PMC12874131; doi:10.1016/j.isci.2025.114309)
Supplement: Data S3. Related code [file mmc4.zip › BladderNBI/segmentation_models_pytorch/utils/__init__.py]

import warnings

from . import train
from . import losses
from . import metrics

__all__ = ["train", "losses", "metrics"]

warnings.warn(
    "`smp.utils` module is deprecated and will be removed in future releases.",
    DeprecationWarning,
)
