# Supplementary material for: Artificial intelligence diagnostics for bladder tumor identification and grade prediction depend on narrow band imaging cystoscopy
Source: iScience. 2025 Dec 3;29(2):114309. doi: 10.1016/j.isci.2025.114309 (PMC12874131; doi:10.1016/j.isci.2025.114309)
Supplement: Data S3. Related code [file mmc4.zip › BladderNBI/segmentation_models_pytorch/utils/functional.py]

import torch


def _take_channels(*xs, ignore_channels=None):
    if ignore_channels is None:
        return xs
    else:
        channels = [
            channel
            for channel in range(xs[0].shape[1])
            if channel not in ignore_channels
        ]
        xs = [
            torch.index_select(x, dim=1, index=torch.tensor(channels).to(x.device))
            for x in xs
        ]
        return xs


def _threshold(x, threshold=None):
    if threshold is not None:
        return (x > threshold).type(x.dtype)
    else:
        return x


def iou(pr, gt, eps=1e-7, threshold=None, ignore_channels=None):
    """Calculate Intersection over Union between ground truth and prediction
    Args:
        pr (torch.Tensor): predicted tensor
        gt (torch.Tensor):  ground truth tensor
        eps (float): epsilon to avoid zero division
        threshold: threshold for outputs binarization
    Returns:
        float: IoU (Jaccard) score
    """

    pr = _threshold(pr, threshold=threshold)
    pr, gt = _take_channels(pr, gt, ignore_channels=ignore_channels)

    intersection = torch.sum(gt * pr)
    union = torch.sum(gt) + torch.sum(pr) - intersection + eps
    return (intersection + eps) / union


jaccard = iou


def f_score(pr, gt, beta=1, eps=1e-7, threshold=None, ignore_channels=None):
    """Calculate F-score between ground truth and prediction
    Args:
        pr (torch.Tensor): predicted tensor
        gt (torch.Tensor):  ground truth tensor
        beta (float): positive constant
        eps (float): epsilon to avoid zero division
        threshold: threshold for outputs binarization
    Returns:
        float: F score
    """

    pr = _threshold(pr, threshold=threshold)
    pr, gt = _take_channels(pr, gt, ignore_channels=ignore_channels)

    tp = torch.sum(gt * pr)
    fp = torch.sum(pr) - tp
    fn = torch.sum(gt) - tp

    score = ((1 + beta**2) * tp + eps) / ((1 + beta**2) * tp + beta**2 * fn + fp + eps)

    return score


def accuracy(pr, gt, threshold=0.5, ignore_channels=None):
    """Calculate accuracy score between ground truth and prediction
    Args:
        pr (torch.Tensor): predicted tensor
        gt (torch.Tensor):  ground truth tensor
        eps (float): epsilon to avoid zero division
        threshold: threshold for outputs binarization
    Returns:
        float: precision score
    """
    pr = _threshold(pr, threshold=threshold)
    pr, gt = _take_channels(pr, gt, ignore_channels=ignore_channels)

    tp = torch.sum(gt == pr, dtype=pr.dtype)
    score = tp / gt.view(-1).shape[0]
    return score


def precision(pr, gt, eps=1e-7, threshold=None, ignore_channels=None):
    """Calculate precision score between ground truth and prediction
    Args:
        pr (torch.Tensor): predicted tensor
        gt (torch.Tensor):  ground truth tensor
        eps (float): epsilon to avoid zero division
        threshold: threshold for outputs binarization
    Returns:
        float: precision score
    """

    pr = _threshold(pr, threshold=threshold)
    pr, gt = _take_channels(pr, gt, ignore_channels=ignore_channels)

    tp = torch.sum(gt * pr)
    fp = torch.sum(pr) - tp

    score = (tp + eps) / (tp + fp + eps)

    return score


def recall(pr, gt, eps=1e-7, threshold=None, ignore_channels=None):
    """Calculate Recall between ground truth and prediction
    Args:
        pr (torch.Tensor): A list of predicted elements
        gt (torch.Tensor):  A list of elements that are to be predicted
        eps (float): epsilon to avoid zero division
        threshold: threshold for outputs binarization
    Returns:
        float: recall score
    """

    pr = _threshold(pr, threshold=threshold)
    pr, gt = _take_channels(pr, gt, ignore_channels=ignore_channels)

    tp = torch.sum(gt * pr)
    fn = torch.sum(gt) - tp

    score = (tp + eps) / (tp + fn + eps)

    return score
