# Supplementary material for: Artificial intelligence diagnostics for bladder tumor identification and grade prediction depend on narrow band imaging cystoscopy
Source: iScience. 2025 Dec 3;29(2):114309. doi: 10.1016/j.isci.2025.114309 (PMC12874131; doi:10.1016/j.isci.2025.114309)
Supplement: Data S3. Related code [file mmc4.zip › BladderNBI/segmentation_models_pytorch/utils/base.py]

import re
import torch.nn as nn


class BaseObject(nn.Module):
    def __init__(self, name=None):
        super().__init__()
        self._name = name

    @property
    def __name__(self):
        if self._name is None:
            name = self.__class__.__name__
            s1 = re.sub("(.)([A-Z][a-z]+)", r"\1_\2", name)
            return re.sub("([a-z0-9])([A-Z])", r"\1_\2", s1).lower()
        else:
            return self._name


class Metric(BaseObject):
    pass


class Loss(BaseObject):
    def __add__(self, other):
        if isinstance(other, Loss):
            return SumOfLosses(self, other)
        else:
            raise ValueError("Loss should be inherited from `Loss` class")

    def __radd__(self, other):
        return self.__add__(other)

    def __mul__(self, value):
        if isinstance(value, (int, float)):
            return MultipliedLoss(self, value)
        else:
            raise ValueError("Loss should be inherited from `BaseLoss` class")

    def __rmul__(self, other):
        return self.__mul__(other)


class SumOfLosses(Loss):
    def __init__(self, l1, l2):
        name = "{} + {}".format(l1.__name__, l2.__name__)
        super().__init__(name=name)
        self.l1 = l1
        self.l2 = l2

    def __call__(self, *inputs):
        return self.l1.forward(*inputs) + self.l2.forward(*inputs)


class MultipliedLoss(Loss):
    def __init__(self, loss, multiplier):
        # resolve name
        if len(loss.__name__.split("+")) > 1:
            name = "{} * ({})".format(multiplier, loss.__name__)
        else:
            name = "{} * {}".format(multiplier, loss.__name__)
        super().__init__(name=name)
        self.loss = loss
        self.multiplier = multiplier

    def __call__(self, *inputs):
        return self.multiplier * self.loss.forward(*inputs)
