# Supplementary material for: Artificial intelligence diagnostics for bladder tumor identification and grade prediction depend on narrow band imaging cystoscopy
Source: iScience. 2025 Dec 3;29(2):114309. doi: 10.1016/j.isci.2025.114309 (PMC12874131; doi:10.1016/j.isci.2025.114309)
Supplement: Data S3. Related code [file mmc4.zip › BladderNBI/segmentation_models_pytorch/encoders/_legacy_pretrained_settings.py]

pretrained_settings = {
    "resnet18": {
        "imagenet": {
            "url": "https://download.pytorch.org/models/resnet18-5c106cde.pth",
            "input_space": "RGB",
            "input_size": [3, 224, 224],
            "input_range": [0, 1],
            "mean": [0.485, 0.456, 0.406],
            "std": [0.229, 0.224, 0.225],
            "num_classes": 1000,
        },
        "ssl": {
            "url": "https://dl.fbaipublicfiles.com/semiweaksupervision/model_files/semi_supervised_resnet18-d92f0530.pth",
            "input_size": [3, 224, 224],
            "input_range": [0, 1],
            "mean": [0.485, 0.456, 0.406],
            "std": [0.229, 0.224, 0.225],
            "num_classes": 1000,
        },
        "swsl": {
            "url": "https://dl.fbaipublicfiles.com/semiweaksupervision/model_files/semi_weakly_supervised_resnet18-118f1556.pth",
            "input_size": [3, 224, 224],
            "input_range": [0, 1],
            "mean": [0.485, 0.456, 0.406],
            "std": [0.229, 0.224, 0.225],
            "num_classes": 1000,
        },
    },
    "resnet34": {
        "imagenet": {
            "url": "https://download.pytorch.org/models/resnet34-333f7ec4.pth",
            "input_space": "RGB",
            "input_size": [3, 224, 224],
            "input_range": [0, 1],
            "mean": [0.485, 0.456, 0.406],
            "std": [0.229, 0.224, 0.225],
            "num_classes": 1000,
        }
    },
    "resnet50": {
        "imagenet": {
            "url": "https://download.pytorch.org/models/resnet50-19c8e357.pth",
            "input_space": "RGB",
            "input_size": [3, 224, 224],
            "input_range": [0, 1],
            "mean": [0.485, 0.456, 0.406],
            "std": [0.229, 0.224, 0.225],
            "num_classes": 1000,
        },
        "ssl": {
            "url": "https://dl.fbaipublicfiles.com/semiweaksupervision/model_files/semi_supervised_resnet50-08389792.pth",
            "input_size": [3, 224, 224],
            "input_range": [0, 1],
            "mean": [0.485, 0.456, 0.406],
            "std": [0.229, 0.224, 0.225],
            "num_classes": 1000,
        },
        "swsl": {
            "url": "https://dl.fbaipublicfiles.com/semiweaksupervision/model_files/semi_weakly_supervised_resnet50-16a12f1b.pth",
            "input_size": [3, 224, 224],
            "input_range": [0, 1],
            "mean": [0.485, 0.456, 0.406],
            "std": [0.229, 0.224, 0.225],
            "num_classes": 1000,
        },
    },
    "resnet101": {
        "imagenet": {
            "url": "https://download.pytorch.org/models/resnet101-5d3b4d8f.pth",
            "input_space": "RGB",
            "input_size": [3, 224, 224],
            "input_range": [0, 1],
            "mean": [0.485, 0.456, 0.406],
            "std": [0.229, 0.224, 0.225],
            "num_classes": 1000,
        }
    },
    "resnet152": {
        "imagenet": {
            "url": "https://download.pytorch.org/models/resnet152-b121ed2d.pth",
            "input_space": "RGB",
            "input_size": [3, 224, 224],
            "input_range": [0, 1],
            "mean": [0.485, 0.456, 0.406],
            "std": [0.229, 0.224, 0.225],
            "num_classes": 1000,
        }
    },
    "resnext50_32x4d": {
        "imagenet": {
            "url": "https://download.pytorch.org/models/resnext50_32x4d-7cdf4587.pth",
            "input_size": [3, 224, 224],
            "input_range": [0, 1],
            "mean": [0.485, 0.456, 0.406],
            "std": [0.229, 0.224, 0.225],
            "num_classes": 1000,
        },
        "ssl": {
            "url": "https://dl.fbaipublicfiles.com/semiweaksupervision/model_files/semi_supervised_resnext50_32x4-ddb3e555.pth",
            "input_size": [3, 224, 224],
            "input_range": [0, 1],
            "mean": [0.485, 0.456, 0.406],
            "std": [0.229, 0.224, 0.225],
            "num_classes": 1000,
        },
        "swsl": {
            "url": "https://dl.fbaipublicfiles.com/semiweaksupervision/model_files/semi_weakly_supervised_resnext50_32x4-72679e44.pth",
            "input_size": [3, 224, 224],
            "input_range": [0, 1],
            "mean": [0.485, 0.456, 0.406],
            "std": [0.229, 0.224, 0.225],
            "num_classes": 1000,
        },
    },
    "resnext101_32x4d": {
        "ssl": {
            "url": "https://dl.fbaipublicfiles.com/semiweaksupervision/model_files/semi_supervised_resnext101_32x4-dc43570a.pth",
            "input_size": [3, 224, 224],
            "input_range": [0, 1],
            "mean": [0.485, 0.456, 0.406],
            "std": [0.229, 0.224, 0.225],
            "num_classes": 1000,
        },
        "swsl": {
            "url": "https://dl.fbaipublicfiles.com/semiweaksupervision/model_files/semi_weakly_supervised_resnext101_32x4-3f87e46b.pth",
            "input_size": [3, 224, 224],
            "input_range": [0, 1],
            "mean": [0.485, 0.456, 0.406],
            "std": [0.229, 0.224, 0.225],
            "num_classes": 1000,
        },
    },
    "resnext101_32x8d": {
        "imagenet": {
            "url": "https://download.pytorch.org/models/resnext101_32x8d-8ba56ff5.pth",
            "input_size": [3, 224, 224],
            "input_range": [0, 1],
            "mean": [0.485, 0.456, 0.406],
            "std": [0.229, 0.224, 0.225],
            "num_classes": 1000,
        },
        "instagram": {
            "url": "https://download.pytorch.org/models/ig_resnext101_32x8-c38310e5.pth",
            "input_size": [3, 224, 224],
            "input_range": [0, 1],
            "mean": [0.485, 0.456, 0.406],
            "std": [0.229, 0.224, 0.225],
            "num_classes": 1000,
        },
        "ssl": {
            "url": "https://dl.fbaipublicfiles.com/semiweaksupervision/model_files/semi_supervised_resnext101_32x8-2cfe2f8b.pth",
            "input_size": [3, 224, 224],
            "input_range": [0, 1],
            "mean": [0.485, 0.456, 0.406],
            "std": [0.229, 0.224, 0.225],
            "num_classes": 1000,
        },
        "swsl": {
            "url": "https://dl.fbaipublicfiles.com/semiweaksupervision/model_files/semi_weakly_supervised_resnext101_32x8-b4712904.pth",
            "input_size": [3, 224, 224],
            "input_range": [0, 1],
            "mean": [0.485, 0.456, 0.406],
            "std": [0.229, 0.224, 0.225],
            "num_classes": 1000,
        },
    },
    "resnext101_32x16d": {
        "instagram": {
            "url": "https://download.pytorch.org/models/ig_resnext101_32x16-c6f796b0.pth",
            "input_size": [3, 224, 224],
            "input_range": [0, 1],
            "mean": [0.485, 0.456, 0.406],
            "std": [0.229, 0.224, 0.225],
            "num_classes": 1000,
        },
        "ssl": {
            "url": "https://dl.fbaipublicfiles.com/semiweaksupervision/model_files/semi_supervised_resnext101_32x16-15fffa57.pth",
            "input_size": [3, 224, 224],
            "input_range": [0, 1],
            "mean": [0.485, 0.456, 0.406],
            "std": [0.229, 0.224, 0.225],
            "num_classes": 1000,
        },
        "swsl": {
            "url": "https://dl.fbaipublicfiles.com/semiweaksupervision/model_files/semi_weakly_supervised_resnext101_32x16-f3559a9c.pth",
            "input_size": [3, 224, 224],
            "input_range": [0, 1],
            "mean": [0.485, 0.456, 0.406],
            "std": [0.229, 0.224, 0.225],
            "num_classes": 1000,
        },
    },
    "resnext101_32x32d": {
        "instagram": {
            "url": "https://download.pytorch.org/models/ig_resnext101_32x32-e4b90b00.pth",
            "input_size": [3, 224, 224],
            "input_range": [0, 1],
            "mean": [0.485, 0.456, 0.406],
            "std": [0.229, 0.224, 0.225],
            "num_classes": 1000,
        }
    },
    "resnext101_32x48d": {
        "instagram": {
            "url": "https://download.pytorch.org/models/ig_resnext101_32x48-3e41cc8a.pth",
            "input_size": [3, 224, 224],
            "input_range": [0, 1],
            "mean": [0.485, 0.456, 0.406],
            "std": [0.229, 0.224, 0.225],
            "num_classes": 1000,
        }
    },
    "dpn68": {
        "imagenet": {
            "url": "http://data.lip6.fr/cadene/pretrainedmodels/dpn68-4af7d88d2.pth",
            "input_space": "RGB",
            "input_size": [3, 224, 224],
            "input_range": [0, 1],
            "mean": [0.48627450980392156, 0.4588235294117647, 0.40784313725490196],
            "std": [0.23482446870963955, 0.23482446870963955, 0.23482446870963955],
            "num_classes": 1000,
        }
    },
    "dpn68b": {
        "imagenet+5k": {
            "url": "http://data.lip6.fr/cadene/pretrainedmodels/dpn68b_extra-363ab9c19.pth",
            "input_space": "RGB",
            "input_size": [3, 224, 224],
            "input_range": [0, 1],
            "mean": [0.48627450980392156, 0.4588235294117647, 0.40784313725490196],
            "std": [0.23482446870963955, 0.23482446870963955, 0.23482446870963955],
            "num_classes": 1000,
        }
    },
    "dpn92": {
        "imagenet+5k": {
            "url": "http://data.lip6.fr/cadene/pretrainedmodels/dpn92_extra-fda993c95.pth",
            "input_space": "RGB",
            "input_size": [3, 224, 224],
            "input_range": [0, 1],
            "mean": [0.48627450980392156, 0.4588235294117647, 0.40784313725490196],
            "std": [0.23482446870963955, 0.23482446870963955, 0.23482446870963955],
            "num_classes": 1000,
        }
    },
    "dpn98": {
        "imagenet": {
            "url": "http://data.lip6.fr/cadene/pretrainedmodels/dpn98-722954780.pth",
            "input_space": "RGB",
            "input_size": [3, 224, 224],
            "input_range": [0, 1],
            "mean": [0.48627450980392156, 0.4588235294117647, 0.40784313725490196],
            "std": [0.23482446870963955, 0.23482446870963955, 0.23482446870963955],
            "num_classes": 1000,
        }
    },
    "dpn107": {
        "imagenet+5k": {
            "url": "http://data.lip6.fr/cadene/pretrainedmodels/dpn107_extra-b7f9f4cc9.pth",
            "input_space": "RGB",
            "input_size": [3, 224, 224],
            "input_range": [0, 1],
            "mean": [0.48627450980392156, 0.4588235294117647, 0.40784313725490196],
            "std": [0.23482446870963955, 0.23482446870963955, 0.23482446870963955],
            "num_classes": 1000,
        }
    },
    "dpn131": {
        "imagenet": {
            "url": "http://data.lip6.fr/cadene/pretrainedmodels/dpn131-7af84be88.pth",
            "input_space": "RGB",
            "input_size": [3, 224, 224],
            "input_range": [0, 1],
            "mean": [0.48627450980392156, 0.4588235294117647, 0.40784313725490196],
            "std": [0.23482446870963955, 0.23482446870963955, 0.23482446870963955],
            "num_classes": 1000,
        }
    },
    "vgg11": {
        "imagenet": {
            "url": "https://download.pytorch.org/models/vgg11-bbd30ac9.pth",
            "input_space": "RGB",
            "input_size": [3, 224, 224],
            "input_range": [0, 1],
            "mean": [0.485, 0.456, 0.406],
            "std": [0.229, 0.224, 0.225],
            "num_classes": 1000,
        }
    },
    "vgg11_bn": {
        "imagenet": {
            "url": "https://download.pytorch.org/models/vgg11_bn-6002323d.pth",
            "input_space": "RGB",
            "input_size": [3, 224, 224],
            "input_range": [0, 1],
            "mean": [0.485, 0.456, 0.406],
            "std": [0.229, 0.224, 0.225],
            "num_classes": 1000,
        }
    },
    "vgg13": {
        "imagenet": {
            "url": "https://download.pytorch.org/models/vgg13-c768596a.pth",
            "input_space": "RGB",
            "input_size": [3, 224, 224],
            "input_range": [0, 1],
            "mean": [0.485, 0.456, 0.406],
            "std": [0.229, 0.224, 0.225],
            "num_classes": 1000,
        }
    },
    "vgg13_bn": {
        "imagenet": {
            "url": "https://download.pytorch.org/models/vgg13_bn-abd245e5.pth",
            "input_space": "RGB",
            "input_size": [3, 224, 224],
            "input_range": [0, 1],
            "mean": [0.485, 0.456, 0.406],
            "std": [0.229, 0.224, 0.225],
            "num_classes": 1000,
        }
    },
    "vgg16": {
        "imagenet": {
            "url": "https://download.pytorch.org/models/vgg16-397923af.pth",
            "input_space": "RGB",
            "input_size": [3, 224, 224],
            "input_range": [0, 1],
            "mean": [0.485, 0.456, 0.406],
            "std": [0.229, 0.224, 0.225],
            "num_classes": 1000,
        }
    },
    "vgg16_bn": {
        "imagenet": {
            "url": "https://download.pytorch.org/models/vgg16_bn-6c64b313.pth",
            "input_space": "RGB",
            "input_size": [3, 224, 224],
            "input_range": [0, 1],
            "mean": [0.485, 0.456, 0.406],
            "std": [0.229, 0.224, 0.225],
            "num_classes": 1000,
        }
    },
    "vgg19": {
        "imagenet": {
            "url": "https://download.pytorch.org/models/vgg19-dcbb9e9d.pth",
            "input_space": "RGB",
            "input_size": [3, 224, 224],
            "input_range": [0, 1],
            "mean": [0.485, 0.456, 0.406],
            "std": [0.229, 0.224, 0.225],
            "num_classes": 1000,
        }
    },
    "vgg19_bn": {
        "imagenet": {
            "url": "https://download.pytorch.org/models/vgg19_bn-c79401a0.pth",
            "input_space": "RGB",
            "input_size": [3, 224, 224],
            "input_range": [0, 1],
            "mean": [0.485, 0.456, 0.406],
            "std": [0.229, 0.224, 0.225],
            "num_classes": 1000,
        }
    },
    "senet154": {
        "imagenet": {
            "url": "http://data.lip6.fr/cadene/pretrainedmodels/senet154-c7b49a05.pth",
            "input_space": "RGB",
            "input_size": [3, 224, 224],
            "input_range": [0, 1],
            "mean": [0.485, 0.456, 0.406],
            "std": [0.229, 0.224, 0.225],
            "num_classes": 1000,
        }
    },
    "se_resnet50": {
        "imagenet": {
            "url": "http://data.lip6.fr/cadene/pretrainedmodels/se_resnet50-ce0d4300.pth",
            "input_space": "RGB",
            "input_size": [3, 224, 224],
            "input_range": [0, 1],
            "mean": [0.485, 0.456, 0.406],
            "std": [0.229, 0.224, 0.225],
            "num_classes": 1000,
        }
    },
    "se_resnet101": {
        "imagenet": {
            "url": "http://data.lip6.fr/cadene/pretrainedmodels/se_resnet101-7e38fcc6.pth",
            "input_space": "RGB",
            "input_size": [3, 224, 224],
            "input_range": [0, 1],
            "mean": [0.485, 0.456, 0.406],
            "std": [0.229, 0.224, 0.225],
            "num_classes": 1000,
        }
    },
    "se_resnet152": {
        "imagenet": {
            "url": "http://data.lip6.fr/cadene/pretrainedmodels/se_resnet152-d17c99b7.pth",
            "input_space": "RGB",
            "input_size": [3, 224, 224],
            "input_range": [0, 1],
            "mean": [0.485, 0.456, 0.406],
            "std": [0.229, 0.224, 0.225],
            "num_classes": 1000,
        }
    },
    "se_resnext50_32x4d": {
        "imagenet": {
            "url": "http://data.lip6.fr/cadene/pretrainedmodels/se_resnext50_32x4d-a260b3a4.pth",
            "input_space": "RGB",
            "input_size": [3, 224, 224],
            "input_range": [0, 1],
            "mean": [0.485, 0.456, 0.406],
            "std": [0.229, 0.224, 0.225],
            "num_classes": 1000,
        }
    },
    "se_resnext101_32x4d": {
        "imagenet": {
            "url": "http://data.lip6.fr/cadene/pretrainedmodels/se_resnext101_32x4d-3b2fe3d8.pth",
            "input_space": "RGB",
            "input_size": [3, 224, 224],
            "input_range": [0, 1],
            "mean": [0.485, 0.456, 0.406],
            "std": [0.229, 0.224, 0.225],
            "num_classes": 1000,
        }
    },
    "densenet121": {
        "imagenet": {
            "url": "http://data.lip6.fr/cadene/pretrainedmodels/densenet121-fbdb23505.pth",
            "input_space": "RGB",
            "input_size": [3, 224, 224],
            "input_range": [0, 1],
            "mean": [0.485, 0.456, 0.406],
            "std": [0.229, 0.224, 0.225],
            "num_classes": 1000,
        }
    },
    "densenet169": {
        "imagenet": {
            "url": "http://data.lip6.fr/cadene/pretrainedmodels/densenet169-f470b90a4.pth",
            "input_space": "RGB",
            "input_size": [3, 224, 224],
            "input_range": [0, 1],
            "mean": [0.485, 0.456, 0.406],
            "std": [0.229, 0.224, 0.225],
            "num_classes": 1000,
        }
    },
    "densenet201": {
        "imagenet": {
            "url": "http://data.lip6.fr/cadene/pretrainedmodels/densenet201-5750cbb1e.pth",
            "input_space": "RGB",
            "input_size": [3, 224, 224],
            "input_range": [0, 1],
            "mean": [0.485, 0.456, 0.406],
            "std": [0.229, 0.224, 0.225],
            "num_classes": 1000,
        }
    },
    "densenet161": {
        "imagenet": {
            "url": "http://data.lip6.fr/cadene/pretrainedmodels/densenet161-347e6b360.pth",
            "input_space": "RGB",
            "input_size": [3, 224, 224],
            "input_range": [0, 1],
            "mean": [0.485, 0.456, 0.406],
            "std": [0.229, 0.224, 0.225],
            "num_classes": 1000,
        }
    },
    "inceptionresnetv2": {
        "imagenet": {
            "url": "http://data.lip6.fr/cadene/pretrainedmodels/inceptionresnetv2-520b38e4.pth",
            "input_space": "RGB",
            "input_size": [3, 299, 299],
            "input_range": [0, 1],
            "mean": [0.5, 0.5, 0.5],
            "std": [0.5, 0.5, 0.5],
            "num_classes": 1000,
        },
        "imagenet+background": {
            "url": "http://data.lip6.fr/cadene/pretrainedmodels/inceptionresnetv2-520b38e4.pth",
            "input_space": "RGB",
            "input_size": [3, 299, 299],
            "input_range": [0, 1],
            "mean": [0.5, 0.5, 0.5],
            "std": [0.5, 0.5, 0.5],
            "num_classes": 1001,
        },
    },
    "inceptionv4": {
        "imagenet": {
            "url": "http://data.lip6.fr/cadene/pretrainedmodels/inceptionv4-8e4777a0.pth",
            "input_space": "RGB",
            "input_size": [3, 299, 299],
            "input_range": [0, 1],
            "mean": [0.5, 0.5, 0.5],
            "std": [0.5, 0.5, 0.5],
            "num_classes": 1000,
        },
        "imagenet+background": {
            "url": "http://data.lip6.fr/cadene/pretrainedmodels/inceptionv4-8e4777a0.pth",
            "input_space": "RGB",
            "input_size": [3, 299, 299],
            "input_range": [0, 1],
            "mean": [0.5, 0.5, 0.5],
            "std": [0.5, 0.5, 0.5],
            "num_classes": 1001,
        },
    },
    "efficientnet-b0": {
        "imagenet": {
            "mean": [0.485, 0.456, 0.406],
            "std": [0.229, 0.224, 0.225],
            "url": "https://github.com/lukemelas/EfficientNet-PyTorch/releases/download/1.0/efficientnet-b0-355c32eb.pth",
            "input_space": "RGB",
            "input_range": [0, 1],
        },
        "advprop": {
            "mean": [0.5, 0.5, 0.5],
            "std": [0.5, 0.5, 0.5],
            "url": "https://github.com/lukemelas/EfficientNet-PyTorch/releases/download/1.0/adv-efficientnet-b0-b64d5a18.pth",
            "input_space": "RGB",
            "input_range": [0, 1],
        },
    },
    "efficientnet-b1": {
        "imagenet": {
            "mean": [0.485, 0.456, 0.406],
            "std": [0.229, 0.224, 0.225],
            "url": "https://github.com/lukemelas/EfficientNet-PyTorch/releases/download/1.0/efficientnet-b1-f1951068.pth",
            "input_space": "RGB",
            "input_range": [0, 1],
        },
        "advprop": {
            "mean": [0.5, 0.5, 0.5],
            "std": [0.5, 0.5, 0.5],
            "url": "https://github.com/lukemelas/EfficientNet-PyTorch/releases/download/1.0/adv-efficientnet-b1-0f3ce85a.pth",
            "input_space": "RGB",
            "input_range": [0, 1],
        },
    },
    "efficientnet-b2": {
        "imagenet": {
            "mean": [0.485, 0.456, 0.406],
            "std": [0.229, 0.224, 0.225],
            "url": "https://github.com/lukemelas/EfficientNet-PyTorch/releases/download/1.0/efficientnet-b2-8bb594d6.pth",
            "input_space": "RGB",
            "input_range": [0, 1],
        },
        "advprop": {
            "mean": [0.5, 0.5, 0.5],
            "std": [0.5, 0.5, 0.5],
            "url": "https://github.com/lukemelas/EfficientNet-PyTorch/releases/download/1.0/adv-efficientnet-b2-6e9d97e5.pth",
            "input_space": "RGB",
            "input_range": [0, 1],
        },
    },
    "efficientnet-b3": {
        "imagenet": {
            "mean": [0.485, 0.456, 0.406],
            "std": [0.229, 0.224, 0.225],
            "url": "https://github.com/lukemelas/EfficientNet-PyTorch/releases/download/1.0/efficientnet-b3-5fb5a3c3.pth",
            "input_space": "RGB",
            "input_range": [0, 1],
        },
        "advprop": {
            "mean": [0.5, 0.5, 0.5],
            "std": [0.5, 0.5, 0.5],
            "url": "https://github.com/lukemelas/EfficientNet-PyTorch/releases/download/1.0/adv-efficientnet-b3-cdd7c0f4.pth",
            "input_space": "RGB",
            "input_range": [0, 1],
        },
    },
    "efficientnet-b4": {
        "imagenet": {
            "mean": [0.485, 0.456, 0.406],
            "std": [0.229, 0.224, 0.225],
            "url": "https://github.com/lukemelas/EfficientNet-PyTorch/releases/download/1.0/efficientnet-b4-6ed6700e.pth",
            "input_space": "RGB",
            "input_range": [0, 1],
        },
        "advprop": {
            "mean": [0.5, 0.5, 0.5],
            "std": [0.5, 0.5, 0.5],
            "url": "https://github.com/lukemelas/EfficientNet-PyTorch/releases/download/1.0/adv-efficientnet-b4-44fb3a87.pth",
            "input_space": "RGB",
            "input_range": [0, 1],
        },
    },
    "efficientnet-b5": {
        "imagenet": {
            "mean": [0.485, 0.456, 0.406],
            "std": [0.229, 0.224, 0.225],
            "url": "https://github.com/lukemelas/EfficientNet-PyTorch/releases/download/1.0/efficientnet-b5-b6417697.pth",
            "input_space": "RGB",
            "input_range": [0, 1],
        },
        "advprop": {
            "mean": [0.5, 0.5, 0.5],
            "std": [0.5, 0.5, 0.5],
            "url": "https://github.com/lukemelas/EfficientNet-PyTorch/releases/download/1.0/adv-efficientnet-b5-86493f6b.pth",
            "input_space": "RGB",
            "input_range": [0, 1],
        },
    },
    "efficientnet-b6": {
        "imagenet": {
            "mean": [0.485, 0.456, 0.406],
            "std": [0.229, 0.224, 0.225],
            "url": "https://github.com/lukemelas/EfficientNet-PyTorch/releases/download/1.0/efficientnet-b6-c76e70fd.pth",
            "input_space": "RGB",
            "input_range": [0, 1],
        },
        "advprop": {
            "mean": [0.5, 0.5, 0.5],
            "std": [0.5, 0.5, 0.5],
            "url": "https://github.com/lukemelas/EfficientNet-PyTorch/releases/download/1.0/adv-efficientnet-b6-ac80338e.pth",
            "input_space": "RGB",
            "input_range": [0, 1],
        },
    },
    "efficientnet-b7": {
        "imagenet": {
            "mean": [0.485, 0.456, 0.406],
            "std": [0.229, 0.224, 0.225],
            "url": "https://github.com/lukemelas/EfficientNet-PyTorch/releases/download/1.0/efficientnet-b7-dcc49843.pth",
            "input_space": "RGB",
            "input_range": [0, 1],
        },
        "advprop": {
            "mean": [0.5, 0.5, 0.5],
            "std": [0.5, 0.5, 0.5],
            "url": "https://github.com/lukemelas/EfficientNet-PyTorch/releases/download/1.0/adv-efficientnet-b7-4652b6dd.pth",
            "input_space": "RGB",
            "input_range": [0, 1],
        },
    },
    "mobilenet_v2": {
        "imagenet": {
            "url": "https://download.pytorch.org/models/mobilenet_v2-b0353104.pth",
            "mean": [0.485, 0.456, 0.406],
            "std": [0.229, 0.224, 0.225],
            "input_space": "RGB",
            "input_range": [0, 1],
        }
    },
    "xception": {
        "imagenet": {
            "url": "http://data.lip6.fr/cadene/pretrainedmodels/xception-43020ad28.pth",
            "input_space": "RGB",
            "input_size": [3, 299, 299],
            "input_range": [0, 1],
            "mean": [0.5, 0.5, 0.5],
            "std": [0.5, 0.5, 0.5],
            "num_classes": 1000,
            "scale": 0.8975,
        }
    },
    "timm-efficientnet-b0": {
        "imagenet": {
            "mean": (0.485, 0.456, 0.406),
            "std": (0.229, 0.224, 0.225),
            "url": "https://github.com/huggingface/pytorch-image-models/releases/download/v0.1-weights/tf_efficientnet_b0-0af12548.pth",
            "input_range": (0, 1),
            "input_space": "RGB",
        },
        "advprop": {
            "mean": (0.5, 0.5, 0.5),
            "std": (0.5, 0.5, 0.5),
            "url": "https://github.com/rwightman/pytorch-image-models/releases/download/v0.1-weights/tf_efficientnet_b0_ap-f262efe1.pth",
            "input_range": (0, 1),
            "input_space": "RGB",
        },
        "noisy-student": {
            "mean": (0.485, 0.456, 0.406),
            "std": (0.229, 0.224, 0.225),
            "url": "https://github.com/rwightman/pytorch-image-models/releases/download/v0.1-weights/tf_efficientnet_b0_ns-c0e6a31c.pth",
            "input_range": (0, 1),
            "input_space": "RGB",
        },
    },
    "timm-efficientnet-b1": {
        "imagenet": {
            "mean": (0.485, 0.456, 0.406),
            "std": (0.229, 0.224, 0.225),
            "url": "https://github.com/huggingface/pytorch-image-models/releases/download/v0.1-weights/tf_efficientnet_b1-5c1377c4.pth",
            "input_range": (0, 1),
            "input_space": "RGB",
        },
        "advprop": {
            "mean": (0.5, 0.5, 0.5),
            "std": (0.5, 0.5, 0.5),
            "url": "https://github.com/rwightman/pytorch-image-models/releases/download/v0.1-weights/tf_efficientnet_b1_ap-44ef0a3d.pth",
            "input_range": (0, 1),
            "input_space": "RGB",
        },
        "noisy-student": {
            "mean": (0.485, 0.456, 0.406),
            "std": (0.229, 0.224, 0.225),
            "url": "https://github.com/rwightman/pytorch-image-models/releases/download/v0.1-weights/tf_efficientnet_b1_ns-99dd0c41.pth",
            "input_range": (0, 1),
            "input_space": "RGB",
        },
    },
    "timm-efficientnet-b2": {
        "imagenet": {
            "mean": (0.485, 0.456, 0.406),
            "std": (0.229, 0.224, 0.225),
            "url": "https://github.com/huggingface/pytorch-image-models/releases/download/v0.1-weights/tf_efficientnet_b2-e393ef04.pth",
            "input_range": (0, 1),
            "input_space": "RGB",
        },
        "advprop": {
            "mean": (0.5, 0.5, 0.5),
            "std": (0.5, 0.5, 0.5),
            "url": "https://github.com/rwightman/pytorch-image-models/releases/download/v0.1-weights/tf_efficientnet_b2_ap-2f8e7636.pth",
            "input_range": (0, 1),
            "input_space": "RGB",
        },
        "noisy-student": {
            "mean": (0.485, 0.456, 0.406),
            "std": (0.229, 0.224, 0.225),
            "url": "https://github.com/rwightman/pytorch-image-models/releases/download/v0.1-weights/tf_efficientnet_b2_ns-00306e48.pth",
            "input_range": (0, 1),
            "input_space": "RGB",
        },
    },
    "timm-efficientnet-b3": {
        "imagenet": {
            "mean": (0.485, 0.456, 0.406),
            "std": (0.229, 0.224, 0.225),
            "url": "https://github.com/huggingface/pytorch-image-models/releases/download/v0.1-weights/tf_efficientnet_b3-e3bd6955.pth",
            "input_range": (0, 1),
            "input_space": "RGB",
        },
        "advprop": {
            "mean": (0.5, 0.5, 0.5),
            "std": (0.5, 0.5, 0.5),
            "url": "https://github.com/rwightman/pytorch-image-models/releases/download/v0.1-weights/tf_efficientnet_b3_ap-aad25bdd.pth",
            "input_range": (0, 1),
            "input_space": "RGB",
        },
        "noisy-student": {
            "mean": (0.485, 0.456, 0.406),
            "std": (0.229, 0.224, 0.225),
            "url": "https://github.com/rwightman/pytorch-image-models/releases/download/v0.1-weights/tf_efficientnet_b3_ns-9d44bf68.pth",
            "input_range": (0, 1),
            "input_space": "RGB",
        },
    },
    "timm-efficientnet-b4": {
        "imagenet": {
            "mean": (0.485, 0.456, 0.406),
            "std": (0.229, 0.224, 0.225),
            "url": "https://github.com/huggingface/pytorch-image-models/releases/download/v0.1-weights/tf_efficientnet_b4-74ee3bed.pth",
            "input_range": (0, 1),
            "input_space": "RGB",
        },
        "advprop": {
            "mean": (0.5, 0.5, 0.5),
            "std": (0.5, 0.5, 0.5),
            "url": "https://github.com/rwightman/pytorch-image-models/releases/download/v0.1-weights/tf_efficientnet_b4_ap-dedb23e6.pth",
            "input_range": (0, 1),
            "input_space": "RGB",
        },
        "noisy-student": {
            "mean": (0.485, 0.456, 0.406),
            "std": (0.229, 0.224, 0.225),
            "url": "https://github.com/rwightman/pytorch-image-models/releases/download/v0.1-weights/tf_efficientnet_b4_ns-d6313a46.pth",
            "input_range": (0, 1),
            "input_space": "RGB",
        },
    },
    "timm-efficientnet-b5": {
        "imagenet": {
            "mean": (0.485, 0.456, 0.406),
            "std": (0.229, 0.224, 0.225),
            "url": "https://github.com/huggingface/pytorch-image-models/releases/download/v0.1-weights/tf_efficientnet_b5-c6949ce9.pth",
            "input_range": (0, 1),
            "input_space": "RGB",
        },
        "advprop": {
            "mean": (0.5, 0.5, 0.5),
            "std": (0.5, 0.5, 0.5),
            "url": "https://github.com/rwightman/pytorch-image-models/releases/download/v0.1-weights/tf_efficientnet_b5_ap-9e82fae8.pth",
            "input_range": (0, 1),
            "input_space": "RGB",
        },
        "noisy-student": {
            "mean": (0.485, 0.456, 0.406),
            "std": (0.229, 0.224, 0.225),
            "url": "https://github.com/rwightman/pytorch-image-models/releases/download/v0.1-weights/tf_efficientnet_b5_ns-6f26d0cf.pth",
            "input_range": (0, 1),
            "input_space": "RGB",
        },
    },
    "timm-efficientnet-b6": {
        "imagenet": {
            "mean": (0.485, 0.456, 0.406),
            "std": (0.229, 0.224, 0.225),
            "url": "https://github.com/rwightman/pytorch-image-models/releases/download/v0.1-weights/tf_efficientnet_b6_aa-80ba17e4.pth",
            "input_range": (0, 1),
            "input_space": "RGB",
        },
        "advprop": {
            "mean": (0.5, 0.5, 0.5),
            "std": (0.5, 0.5, 0.5),
            "url": "https://github.com/rwightman/pytorch-image-models/releases/download/v0.1-weights/tf_efficientnet_b6_ap-4ffb161f.pth",
            "input_range": (0, 1),
            "input_space": "RGB",
        },
        "noisy-student": {
            "mean": (0.485, 0.456, 0.406),
            "std": (0.229, 0.224, 0.225),
            "url": "https://github.com/rwightman/pytorch-image-models/releases/download/v0.1-weights/tf_efficientnet_b6_ns-51548356.pth",
            "input_range": (0, 1),
            "input_space": "RGB",
        },
    },
    "timm-efficientnet-b7": {
        "imagenet": {
            "mean": (0.485, 0.456, 0.406),
            "std": (0.229, 0.224, 0.225),
            "url": "https://github.com/huggingface/pytorch-image-models/releases/download/v0.1-weights/tf_efficientnet_b7_aa-076e3472.pth",
            "input_range": (0, 1),
            "input_space": "RGB",
        },
        "advprop": {
            "mean": (0.5, 0.5, 0.5),
            "std": (0.5, 0.5, 0.5),
            "url": "https://github.com/rwightman/pytorch-image-models/releases/download/v0.1-weights/tf_efficientnet_b7_ap-ddb28fec.pth",
            "input_range": (0, 1),
            "input_space": "RGB",
        },
        "noisy-student": {
            "mean": (0.485, 0.456, 0.406),
            "std": (0.229, 0.224, 0.225),
            "url": "https://github.com/rwightman/pytorch-image-models/releases/download/v0.1-weights/tf_efficientnet_b7_ns-1dbc32de.pth",
            "input_range": (0, 1),
            "input_space": "RGB",
        },
    },
    "timm-efficientnet-b8": {
        "imagenet": {
            "mean": (0.485, 0.456, 0.406),
            "std": (0.229, 0.224, 0.225),
            "url": "https://github.com/rwightman/pytorch-image-models/releases/download/v0.1-weights/tf_efficientnet_b8_ra-572d5dd9.pth",
            "input_range": (0, 1),
            "input_space": "RGB",
        },
        "advprop": {
            "mean": (0.5, 0.5, 0.5),
            "std": (0.5, 0.5, 0.5),
            "url": "https://github.com/rwightman/pytorch-image-models/releases/download/v0.1-weights/tf_efficientnet_b8_ap-00e169fa.pth",
            "input_range": (0, 1),
            "input_space": "RGB",
        },
    },
    "timm-efficientnet-l2": {
        "noisy-student": {
            "mean": (0.485, 0.456, 0.406),
            "std": (0.229, 0.224, 0.225),
            "url": "https://github.com/rwightman/pytorch-image-models/releases/download/v0.1-weights/tf_efficientnet_l2_ns-df73bb44.pth",
            "input_range": (0, 1),
            "input_space": "RGB",
        },
        "noisy-student-475": {
            "mean": (0.485, 0.456, 0.406),
            "std": (0.229, 0.224, 0.225),
            "url": "https://github.com/rwightman/pytorch-image-models/releases/download/v0.1-weights/tf_efficientnet_l2_ns_475-bebbd00a.pth",
            "input_range": (0, 1),
            "input_space": "RGB",
        },
    },
    "timm-tf_efficientnet_lite0": {
        "imagenet": {
            "mean": (0.5, 0.5, 0.5),
            "std": (0.5, 0.5, 0.5),
            "url": "https://github.com/rwightman/pytorch-image-models/releases/download/v0.1-weights/tf_efficientnet_lite0-0aa007d2.pth",
            "input_range": (0, 1),
            "input_space": "RGB",
        }
    },
    "timm-tf_efficientnet_lite1": {
        "imagenet": {
            "mean": (0.5, 0.5, 0.5),
            "std": (0.5, 0.5, 0.5),
            "url": "https://github.com/rwightman/pytorch-image-models/releases/download/v0.1-weights/tf_efficientnet_lite1-bde8b488.pth",
            "input_range": (0, 1),
            "input_space": "RGB",
        }
    },
    "timm-tf_efficientnet_lite2": {
        "imagenet": {
            "mean": (0.5, 0.5, 0.5),
            "std": (0.5, 0.5, 0.5),
            "url": "https://github.com/rwightman/pytorch-image-models/releases/download/v0.1-weights/tf_efficientnet_lite2-dcccb7df.pth",
            "input_range": (0, 1),
            "input_space": "RGB",
        }
    },
    "timm-tf_efficientnet_lite3": {
        "imagenet": {
            "mean": (0.5, 0.5, 0.5),
            "std": (0.5, 0.5, 0.5),
            "url": "https://github.com/rwightman/pytorch-image-models/releases/download/v0.1-weights/tf_efficientnet_lite3-b733e338.pth",
            "input_range": (0, 1),
            "input_space": "RGB",
        }
    },
    "timm-tf_efficientnet_lite4": {
        "imagenet": {
            "mean": (0.5, 0.5, 0.5),
            "std": (0.5, 0.5, 0.5),
            "url": "https://github.com/rwightman/pytorch-image-models/releases/download/v0.1-weights/tf_efficientnet_lite4-741542c3.pth",
            "input_range": (0, 1),
            "input_space": "RGB",
        }
    },
    "timm-skresnet18": {
        "imagenet": {
            "url": "https://github.com/rwightman/pytorch-image-models/releases/download/v0.1-weights/skresnet18_ra-4eec2804.pth",
            "input_size": [3, 224, 224],
            "input_range": [0, 1],
            "mean": [0.485, 0.456, 0.406],
            "std": [0.229, 0.224, 0.225],
            "num_classes": 1000,
        }
    },
    "timm-skresnet34": {
        "imagenet": {
            "url": "https://github.com/rwightman/pytorch-image-models/releases/download/v0.1-weights/skresnet34_ra-bdc0ccde.pth",
            "input_size": [3, 224, 224],
            "input_range": [0, 1],
            "mean": [0.485, 0.456, 0.406],
            "std": [0.229, 0.224, 0.225],
            "num_classes": 1000,
        }
    },
    "timm-skresnext50_32x4d": {
        "imagenet": {
            "url": "https://github.com/rwightman/pytorch-image-models/releases/download/v0.1-weights/skresnext50_ra-f40e40bf.pth",
            "input_size": [3, 224, 224],
            "input_range": [0, 1],
            "mean": [0.485, 0.456, 0.406],
            "std": [0.229, 0.224, 0.225],
            "num_classes": 1000,
        }
    },
    "mit_b0": {
        "imagenet": {
            "url": "https://github.com/qubvel/segmentation_models.pytorch/releases/download/v0.0.2/mit_b0.pth",
            "input_space": "RGB",
            "input_size": [3, 224, 224],
            "input_range": [0, 1],
            "mean": [0.485, 0.456, 0.406],
            "std": [0.229, 0.224, 0.225],
        }
    },
    "mit_b1": {
        "imagenet": {
            "url": "https://github.com/qubvel/segmentation_models.pytorch/releases/download/v0.0.2/mit_b1.pth",
            "input_space": "RGB",
            "input_size": [3, 224, 224],
            "input_range": [0, 1],
            "mean": [0.485, 0.456, 0.406],
            "std": [0.229, 0.224, 0.225],
        }
    },
    "mit_b2": {
        "imagenet": {
            "url": "https://github.com/qubvel/segmentation_models.pytorch/releases/download/v0.0.2/mit_b2.pth",
            "input_space": "RGB",
            "input_size": [3, 224, 224],
            "input_range": [0, 1],
            "mean": [0.485, 0.456, 0.406],
            "std": [0.229, 0.224, 0.225],
        }
    },
    "mit_b3": {
        "imagenet": {
            "url": "https://github.com/qubvel/segmentation_models.pytorch/releases/download/v0.0.2/mit_b3.pth",
            "input_space": "RGB",
            "input_size": [3, 224, 224],
            "input_range": [0, 1],
            "mean": [0.485, 0.456, 0.406],
            "std": [0.229, 0.224, 0.225],
        }
    },
    "mit_b4": {
        "imagenet": {
            "url": "https://github.com/qubvel/segmentation_models.pytorch/releases/download/v0.0.2/mit_b4.pth",
            "input_space": "RGB",
            "input_size": [3, 224, 224],
            "input_range": [0, 1],
            "mean": [0.485, 0.456, 0.406],
            "std": [0.229, 0.224, 0.225],
        }
    },
    "mit_b5": {
        "imagenet": {
            "url": "https://github.com/qubvel/segmentation_models.pytorch/releases/download/v0.0.2/mit_b5.pth",
            "input_space": "RGB",
            "input_size": [3, 224, 224],
            "input_range": [0, 1],
            "mean": [0.485, 0.456, 0.406],
            "std": [0.229, 0.224, 0.225],
        }
    },
    "mobileone_s0": {
        "imagenet": {
            "mean": [0.485, 0.456, 0.406],
            "std": [0.229, 0.224, 0.225],
            "url": "https://docs-assets.developer.apple.com/ml-research/datasets/mobileone/mobileone_s0_unfused.pth.tar",
            "input_space": "RGB",
            "input_range": [0, 1],
        }
    },
    "mobileone_s1": {
        "imagenet": {
            "mean": [0.485, 0.456, 0.406],
            "std": [0.229, 0.224, 0.225],
            "url": "https://docs-assets.developer.apple.com/ml-research/datasets/mobileone/mobileone_s1_unfused.pth.tar",
            "input_space": "RGB",
            "input_range": [0, 1],
        }
    },
    "mobileone_s2": {
        "imagenet": {
            "mean": [0.485, 0.456, 0.406],
            "std": [0.229, 0.224, 0.225],
            "url": "https://docs-assets.developer.apple.com/ml-research/datasets/mobileone/mobileone_s2_unfused.pth.tar",
            "input_space": "RGB",
            "input_range": [0, 1],
        }
    },
    "mobileone_s3": {
        "imagenet": {
            "mean": [0.485, 0.456, 0.406],
            "std": [0.229, 0.224, 0.225],
            "url": "https://docs-assets.developer.apple.com/ml-research/datasets/mobileone/mobileone_s3_unfused.pth.tar",
            "input_space": "RGB",
            "input_range": [0, 1],
        }
    },
    "mobileone_s4": {
        "imagenet": {
            "mean": [0.485, 0.456, 0.406],
            "std": [0.229, 0.224, 0.225],
            "url": "https://docs-assets.developer.apple.com/ml-research/datasets/mobileone/mobileone_s4_unfused.pth.tar",
            "input_space": "RGB",
            "input_range": [0, 1],
        }
    },
}
