# Supplementary material for: Artificial intelligence diagnostics for bladder tumor identification and grade prediction depend on narrow band imaging cystoscopy
Source: iScience. 2025 Dec 3;29(2):114309. doi: 10.1016/j.isci.2025.114309 (PMC12874131; doi:10.1016/j.isci.2025.114309)
Supplement: Data S3. Related code [file mmc4.zip › BladderNBI/segmentation_models_pytorch/encoders/senet.py]

"""Each encoder should have following attributes and methods and be inherited from `_base.EncoderMixin`

Attributes:

    _out_channels (list of int): specify number of channels for each encoder feature tensor
    _depth (int): specify number of stages in decoder (in other words number of downsampling operations)
    _in_channels (int): default number of input channels in first Conv2d layer for encoder (usually 3)

Methods:

    forward(self, x: torch.Tensor)
        produce list of features of different spatial resolutions, each feature is a 4D torch.tensor of
        shape NCHW (features should be sorted in descending order according to spatial resolution, starting
        with resolution same as input `x` tensor).

        Input: `x` with shape (1, 3, 64, 64)
        Output: [f0, f1, f2, f3, f4, f5] - features with corresponding shapes
                [(1, 3, 64, 64), (1, 64, 32, 32), (1, 128, 16, 16), (1, 256, 8, 8),
                (1, 512, 4, 4), (1, 1024, 2, 2)] (C - dim may differ)

        also should support number of features according to specified depth, e.g. if depth = 5,
        number of feature tensors = 6 (one with same resolution as input and 5 downsampled),
        depth = 3 -> number of feature tensors = 4 (one with same resolution as input and 3 downsampled).
"""

import torch
from typing import List, Dict, Sequence

from pretrainedmodels.models.senet import (
    SENet,
    SEBottleneck,
    SEResNetBottleneck,
    SEResNeXtBottleneck,
)
from ._base import EncoderMixin


class SENetEncoder(SENet, EncoderMixin):
    def __init__(
        self,
        out_channels: List[int],
        depth: int = 5,
        output_stride: int = 32,
        **kwargs,
    ):
        if depth > 5 or depth < 1:
            raise ValueError(
                f"{self.__class__.__name__} depth should be in range [1, 5], got {depth}"
            )
        super().__init__(**kwargs)

        self._depth = depth
        self._in_channels = 3
        self._out_channels = out_channels
        self._output_stride = output_stride

        # for compatibility with torchscript
        self.layer0_pool = self.layer0.pool
        self.layer0.pool = torch.nn.Identity()

        del self.last_linear
        del self.avg_pool

    def get_stages(self) -> Dict[int, Sequence[torch.nn.Module]]:
        return {
            16: [self.layer3],
            32: [self.layer4],
        }

    def forward(self, x: torch.Tensor) -> List[torch.Tensor]:
        features = [x]

        if self._depth >= 1:
            x = self.layer0(x)
            features.append(x)

        if self._depth >= 2:
            x = self.layer0_pool(x)
            x = self.layer1(x)
            features.append(x)

        if self._depth >= 3:
            x = self.layer2(x)
            features.append(x)

        if self._depth >= 4:
            x = self.layer3(x)
            features.append(x)

        if self._depth >= 5:
            x = self.layer4(x)
            features.append(x)

        return features

    def load_state_dict(self, state_dict, **kwargs):
        state_dict.pop("last_linear.bias", None)
        state_dict.pop("last_linear.weight", None)
        super().load_state_dict(state_dict, **kwargs)


pretrained_settings = {
    "senet154": {
        "imagenet": {
            "url": "http://data.lip6.fr/cadene/pretrainedmodels/senet154-c7b49a05.pth",
            "input_space": "RGB",
            "input_size": [3, 224, 224],
            "input_range": [0, 1],
            "mean": [0.485, 0.456, 0.406],
            "std": [0.229, 0.224, 0.225],
            "num_classes": 1000,
        }
    },
    "se_resnet50": {
        "imagenet": {
            "url": "http://data.lip6.fr/cadene/pretrainedmodels/se_resnet50-ce0d4300.pth",
            "input_space": "RGB",
            "input_size": [3, 224, 224],
            "input_range": [0, 1],
            "mean": [0.485, 0.456, 0.406],
            "std": [0.229, 0.224, 0.225],
            "num_classes": 1000,
        }
    },
    "se_resnet101": {
        "imagenet": {
            "url": "http://data.lip6.fr/cadene/pretrainedmodels/se_resnet101-7e38fcc6.pth",
            "input_space": "RGB",
            "input_size": [3, 224, 224],
            "input_range": [0, 1],
            "mean": [0.485, 0.456, 0.406],
            "std": [0.229, 0.224, 0.225],
            "num_classes": 1000,
        }
    },
    "se_resnet152": {
        "imagenet": {
            "url": "http://data.lip6.fr/cadene/pretrainedmodels/se_resnet152-d17c99b7.pth",
            "input_space": "RGB",
            "input_size": [3, 224, 224],
            "input_range": [0, 1],
            "mean": [0.485, 0.456, 0.406],
            "std": [0.229, 0.224, 0.225],
            "num_classes": 1000,
        }
    },
    "se_resnext50_32x4d": {
        "imagenet": {
            "url": "http://data.lip6.fr/cadene/pretrainedmodels/se_resnext50_32x4d-a260b3a4.pth",
            "input_space": "RGB",
            "input_size": [3, 224, 224],
            "input_range": [0, 1],
            "mean": [0.485, 0.456, 0.406],
            "std": [0.229, 0.224, 0.225],
            "num_classes": 1000,
        }
    },
    "se_resnext101_32x4d": {
        "imagenet": {
            "url": "http://data.lip6.fr/cadene/pretrainedmodels/se_resnext101_32x4d-3b2fe3d8.pth",
            "input_space": "RGB",
            "input_size": [3, 224, 224],
            "input_range": [0, 1],
            "mean": [0.485, 0.456, 0.406],
            "std": [0.229, 0.224, 0.225],
            "num_classes": 1000,
        }
    },
}


senet_encoders = {
    "senet154": {
        "encoder": SENetEncoder,
        "pretrained_settings": {
            "imagenet": {
                "repo_id": "smp-hub/senet154.imagenet",
                "revision": "249f45efc9881ba560a0c480128edbc34ab87e40",
            }
        },
        "params": {
            "out_channels": [3, 128, 256, 512, 1024, 2048],
            "block": SEBottleneck,
            "dropout_p": 0.2,
            "groups": 64,
            "layers": [3, 8, 36, 3],
            "num_classes": 1000,
            "reduction": 16,
        },
    },
    "se_resnet50": {
        "encoder": SENetEncoder,
        "pretrained_settings": {
            "imagenet": {
                "repo_id": "smp-hub/se_resnet50.imagenet",
                "revision": "e6b4bc2dc85226c3d3474544410724a485455459",
            }
        },
        "params": {
            "out_channels": [3, 64, 256, 512, 1024, 2048],
            "block": SEResNetBottleneck,
            "layers": [3, 4, 6, 3],
            "downsample_kernel_size": 1,
            "downsample_padding": 0,
            "dropout_p": None,
            "groups": 1,
            "inplanes": 64,
            "input_3x3": False,
            "num_classes": 1000,
            "reduction": 16,
        },
    },
    "se_resnet101": {
        "encoder": SENetEncoder,
        "pretrained_settings": {
            "imagenet": {
                "repo_id": "smp-hub/se_resnet101.imagenet",
                "revision": "71fe95cc0a27f444cf83671f354de02dc741b18b",
            }
        },
        "params": {
            "out_channels": [3, 64, 256, 512, 1024, 2048],
            "block": SEResNetBottleneck,
            "layers": [3, 4, 23, 3],
            "downsample_kernel_size": 1,
            "downsample_padding": 0,
            "dropout_p": None,
            "groups": 1,
            "inplanes": 64,
            "input_3x3": False,
            "num_classes": 1000,
            "reduction": 16,
        },
    },
    "se_resnet152": {
        "encoder": SENetEncoder,
        "pretrained_settings": {
            "imagenet": {
                "repo_id": "smp-hub/se_resnet152.imagenet",
                "revision": "e79fc3d9d76f197bd76a2593c2054edf1083fe32",
            }
        },
        "params": {
            "out_channels": [3, 64, 256, 512, 1024, 2048],
            "block": SEResNetBottleneck,
            "layers": [3, 8, 36, 3],
            "downsample_kernel_size": 1,
            "downsample_padding": 0,
            "dropout_p": None,
            "groups": 1,
            "inplanes": 64,
            "input_3x3": False,
            "num_classes": 1000,
            "reduction": 16,
        },
    },
    "se_resnext50_32x4d": {
        "encoder": SENetEncoder,
        "pretrained_settings": {
            "imagenet": {
                "repo_id": "smp-hub/se_resnext50_32x4d.imagenet",
                "revision": "73246406d879a2b0e3fdfe6fddd56347d38f38ae",
            }
        },
        "params": {
            "out_channels": [3, 64, 256, 512, 1024, 2048],
            "block": SEResNeXtBottleneck,
            "layers": [3, 4, 6, 3],
            "downsample_kernel_size": 1,
            "downsample_padding": 0,
            "dropout_p": None,
            "groups": 32,
            "inplanes": 64,
            "input_3x3": False,
            "num_classes": 1000,
            "reduction": 16,
        },
    },
    "se_resnext101_32x4d": {
        "encoder": SENetEncoder,
        "pretrained_settings": {
            "imagenet": {
                "repo_id": "smp-hub/se_resnext101_32x4d.imagenet",
                "revision": "18808a4276f46421d358a9de554e0b93c2795df4",
            }
        },
        "params": {
            "out_channels": [3, 64, 256, 512, 1024, 2048],
            "block": SEResNeXtBottleneck,
            "layers": [3, 4, 23, 3],
            "downsample_kernel_size": 1,
            "downsample_padding": 0,
            "dropout_p": None,
            "groups": 32,
            "inplanes": 64,
            "input_3x3": False,
            "num_classes": 1000,
            "reduction": 16,
        },
    },
}
