# Supplementary material for: Artificial intelligence diagnostics for bladder tumor identification and grade prediction depend on narrow band imaging cystoscopy
Source: iScience. 2025 Dec 3;29(2):114309. doi: 10.1016/j.isci.2025.114309 (PMC12874131; doi:10.1016/j.isci.2025.114309)
Supplement: Data S3. Related code [file mmc4.zip › BladderNBI/segmentation_models_pytorch/encoders/_preprocessing.py]

import numpy as np


def preprocess_input(
    x, mean=None, std=None, input_space="RGB", input_range=None, **kwargs
):
    if input_space == "BGR":
        x = x[..., ::-1].copy()

    if input_range is not None:
        if x.max() > 1 and input_range[1] == 1:
            x = x / 255.0

    if mean is not None:
        mean = np.array(mean)
        x = x - mean

    if std is not None:
        std = np.array(std)
        x = x / std

    return x
