# Supplementary material for: Artificial intelligence diagnostics for bladder tumor identification and grade prediction depend on narrow band imaging cystoscopy
Source: iScience. 2025 Dec 3;29(2):114309. doi: 10.1016/j.isci.2025.114309 (PMC12874131; doi:10.1016/j.isci.2025.114309)
Supplement: Data S3. Related code [file mmc4.zip › BladderNBI/segmentation_models_pytorch/encoders/mobileone.py]

#
# For licensing see accompanying LICENSE file.
# Copyright (C) 2022 Apple Inc. All Rights Reserved.
#
import copy
from typing import List, Optional, Tuple, Dict, Sequence

import torch
import torch.nn as nn
import torch.nn.functional as F

from . import _utils as utils
from ._base import EncoderMixin

__all__ = ["MobileOne", "reparameterize_model"]


class SEBlock(nn.Module):
    """Squeeze and Excite module.

    Pytorch implementation of `Squeeze-and-Excitation Networks` -
    https://arxiv.org/pdf/1709.01507.pdf
    """

    def __init__(self, in_channels: int, rd_ratio: float = 0.0625) -> None:
        """Construct a Squeeze and Excite Module.

        :param in_channels: Number of input channels.
        :param rd_ratio: Input channel reduction ratio.
        """
        super(SEBlock, self).__init__()
        self.reduce = nn.Conv2d(
            in_channels=in_channels,
            out_channels=int(in_channels * rd_ratio),
            kernel_size=1,
            stride=1,
            bias=True,
        )
        self.expand = nn.Conv2d(
            in_channels=int(in_channels * rd_ratio),
            out_channels=in_channels,
            kernel_size=1,
            stride=1,
            bias=True,
        )

    def forward(self, inputs: torch.Tensor) -> torch.Tensor:
        """Apply forward pass."""
        b, c, h, w = inputs.size()
        x = F.avg_pool2d(inputs, kernel_size=[h, w])
        x = self.reduce(x)
        x = F.relu(x)
        x = self.expand(x)
        x = torch.sigmoid(x)
        x = x.view(-1, c, 1, 1)
        return inputs * x


class MobileOneBlock(nn.Module):
    """MobileOne building block.

    This block has a multi-branched architecture at train-time
    and plain-CNN style architecture at inference time
    For more details, please refer to our paper:
    `An Improved One millisecond Mobile Backbone` -
    https://arxiv.org/pdf/2206.04040.pdf
    """

    def __init__(
        self,
        in_channels: int,
        out_channels: int,
        kernel_size: int,
        stride: int = 1,
        padding: int = 0,
        dilation: int = 1,
        groups: int = 1,
        inference_mode: bool = False,
        use_se: bool = False,
        num_conv_branches: int = 1,
    ) -> None:
        """Construct a MobileOneBlock module.

        :param in_channels: Number of channels in the input.
        :param out_channels: Number of channels produced by the block.
        :param kernel_size: Size of the convolution kernel.
        :param stride: Stride size.
        :param padding: Zero-padding size.
        :param dilation: Kernel dilation factor.
        :param groups: Group number.
        :param inference_mode: If True, instantiates model in inference mode.
        :param use_se: Whether to use SE-ReLU activations.
        :param num_conv_branches: Number of linear conv branches.
        """
        super(MobileOneBlock, self).__init__()
        self.inference_mode = inference_mode
        self.groups = groups
        self.stride = stride
        self.kernel_size = kernel_size
        self.in_channels = in_channels
        self.out_channels = out_channels
        self.num_conv_branches = num_conv_branches

        # Check if SE-ReLU is requested
        if use_se:
            self.se = SEBlock(out_channels)
        else:
            self.se = nn.Identity()
        self.activation = nn.ReLU()

        if inference_mode:
            self.reparam_conv = nn.Conv2d(
                in_channels=in_channels,
                out_channels=out_channels,
                kernel_size=kernel_size,
                stride=stride,
                padding=padding,
                dilation=dilation,
                groups=groups,
                bias=True,
            )
        else:
            self.reparam_conv = nn.Identity()

            # Re-parameterizable skip connection
            self.rbr_skip = (
                nn.BatchNorm2d(num_features=in_channels)
                if out_channels == in_channels and stride == 1
                else None
            )

            # Re-parameterizable conv branches
            rbr_conv = list()
            for _ in range(self.num_conv_branches):
                rbr_conv.append(self._conv_bn(kernel_size=kernel_size, padding=padding))
            self.rbr_conv = nn.ModuleList(rbr_conv)

            # Re-parameterizable scale branch
            self.rbr_scale = None
            if kernel_size > 1:
                self.rbr_scale = self._conv_bn(kernel_size=1, padding=0)

    def forward(self, x: torch.Tensor) -> torch.Tensor:
        """Apply forward pass."""
        # Inference mode forward pass.
        if self.inference_mode:
            return self.activation(self.se(self.reparam_conv(x)))

        # Multi-branched train-time forward pass.
        # Skip branch output
        identity_out = 0
        if self.rbr_skip is not None:
            identity_out = self.rbr_skip(x)

        # Scale branch output
        scale_out = 0
        if self.rbr_scale is not None:
            scale_out = self.rbr_scale(x)

        # Other branches
        out = scale_out + identity_out
        for module in self.rbr_conv:
            out += module(x)

        return self.activation(self.se(out))

    def reparameterize(self):
        """Following works like `RepVGG: Making VGG-style ConvNets Great Again` -
        https://arxiv.org/pdf/2101.03697.pdf. We re-parameterize multi-branched
        architecture used at training time to obtain a plain CNN-like structure
        for inference.
        """
        if self.inference_mode:
            return
        kernel, bias = self._get_kernel_bias()
        self.reparam_conv = nn.Conv2d(
            in_channels=self.rbr_conv[0].conv.in_channels,
            out_channels=self.rbr_conv[0].conv.out_channels,
            kernel_size=self.rbr_conv[0].conv.kernel_size,
            stride=self.rbr_conv[0].conv.stride,
            padding=self.rbr_conv[0].conv.padding,
            dilation=self.rbr_conv[0].conv.dilation,
            groups=self.rbr_conv[0].conv.groups,
            bias=True,
        )
        self.reparam_conv.weight.data = kernel
        self.reparam_conv.bias.data = bias

        # Delete un-used branches
        for para in self.parameters():
            para.detach_()
        self.__delattr__("rbr_conv")
        self.__delattr__("rbr_scale")
        if hasattr(self, "rbr_skip"):
            self.__delattr__("rbr_skip")

        self.inference_mode = True

    def _get_kernel_bias(self) -> Tuple[torch.Tensor, torch.Tensor]:
        """Obtain the re-parameterized kernel and bias.
        Reference: https://github.com/DingXiaoH/RepVGG/blob/main/repvgg.py#L83

        :return: Tuple of (kernel, bias) after fusing branches.
        """
        # get weights and bias of scale branch
        kernel_scale = 0
        bias_scale = 0
        if self.rbr_scale is not None:
            kernel_scale, bias_scale = self._fuse_bn_tensor(self.rbr_scale)
            # Pad scale branch kernel to match conv branch kernel size.
            pad = self.kernel_size // 2
            kernel_scale = torch.nn.functional.pad(kernel_scale, [pad, pad, pad, pad])

        # get weights and bias of skip branch
        kernel_identity = 0
        bias_identity = 0
        if self.rbr_skip is not None:
            kernel_identity, bias_identity = self._fuse_bn_tensor(self.rbr_skip)

        # get weights and bias of conv branches
        kernel_conv = 0
        bias_conv = 0
        for ix in range(self.num_conv_branches):
            _kernel, _bias = self._fuse_bn_tensor(self.rbr_conv[ix])
            kernel_conv += _kernel
            bias_conv += _bias

        kernel_final = kernel_conv + kernel_scale + kernel_identity
        bias_final = bias_conv + bias_scale + bias_identity
        return kernel_final, bias_final

    def _fuse_bn_tensor(self, branch) -> Tuple[torch.Tensor, torch.Tensor]:
        """Fuse batchnorm layer with preceeding conv layer.
        Reference: https://github.com/DingXiaoH/RepVGG/blob/main/repvgg.py#L95

        :param branch:
        :return: Tuple of (kernel, bias) after fusing batchnorm.
        """
        if isinstance(branch, nn.Sequential):
            kernel = branch.conv.weight
            running_mean = branch.bn.running_mean
            running_var = branch.bn.running_var
            gamma = branch.bn.weight
            beta = branch.bn.bias
            eps = branch.bn.eps
        else:
            assert isinstance(branch, nn.BatchNorm2d)
            if not hasattr(self, "id_tensor"):
                input_dim = self.in_channels // self.groups
                kernel_value = torch.zeros(
                    (self.in_channels, input_dim, self.kernel_size, self.kernel_size),
                    dtype=branch.weight.dtype,
                    device=branch.weight.device,
                )
                for i in range(self.in_channels):
                    kernel_value[
                        i, i % input_dim, self.kernel_size // 2, self.kernel_size // 2
                    ] = 1
                self.id_tensor = kernel_value
            kernel = self.id_tensor
            running_mean = branch.running_mean
            running_var = branch.running_var
            gamma = branch.weight
            beta = branch.bias
            eps = branch.eps
        std = (running_var + eps).sqrt()
        t = (gamma / std).reshape(-1, 1, 1, 1)
        return kernel * t, beta - running_mean * gamma / std

    def _conv_bn(self, kernel_size: int, padding: int) -> nn.Sequential:
        """Construct conv-batchnorm layers.

        :param kernel_size: Size of the convolution kernel.
        :param padding: Zero-padding size.
        :return: Conv-BN module.
        """
        mod_list = nn.Sequential()
        mod_list.add_module(
            "conv",
            nn.Conv2d(
                in_channels=self.in_channels,
                out_channels=self.out_channels,
                kernel_size=kernel_size,
                stride=self.stride,
                padding=padding,
                groups=self.groups,
                bias=False,
            ),
        )
        mod_list.add_module("bn", nn.BatchNorm2d(num_features=self.out_channels))
        return mod_list


class MobileOne(nn.Module, EncoderMixin):
    """MobileOne Model

    Pytorch implementation of `An Improved One millisecond Mobile Backbone` -
    https://arxiv.org/pdf/2206.04040.pdf
    """

    def __init__(
        self,
        out_channels: List[int],
        num_blocks_per_stage: List[int] = [2, 8, 10, 1],
        width_multipliers: Optional[List[float]] = None,
        inference_mode: bool = False,
        use_se: bool = False,
        depth=5,
        in_channels=3,
        output_stride=32,
        num_conv_branches: int = 1,
    ) -> None:
        """Construct MobileOne model.

        :param num_blocks_per_stage: List of number of blocks per stage.
        :param num_classes: Number of classes in the dataset.
        :param width_multipliers: List of width multiplier for blocks in a stage.
        :param inference_mode: If True, instantiates model in inference mode.
        :param use_se: Whether to use SE-ReLU activations.
        :param num_conv_branches: Number of linear conv branches.
        """
        if depth > 5 or depth < 1:
            raise ValueError(
                f"{self.__class__.__name__} depth should be in range [1, 5], got {depth}"
            )

        super().__init__()

        assert len(width_multipliers) == 4
        self.inference_mode = inference_mode
        self.in_planes = min(64, int(64 * width_multipliers[0]))
        self.use_se = use_se
        self.num_conv_branches = num_conv_branches

        self._depth = depth
        self._in_channels = in_channels
        self._out_channels = out_channels
        self._output_stride = output_stride

        # Build stages
        self.stage0 = MobileOneBlock(
            in_channels=self._in_channels,
            out_channels=self.in_planes,
            kernel_size=3,
            stride=2,
            padding=1,
            inference_mode=self.inference_mode,
        )
        self.cur_layer_idx = 1
        self.stage1 = self._make_stage(
            int(64 * width_multipliers[0]), num_blocks_per_stage[0], num_se_blocks=0
        )
        self.stage2 = self._make_stage(
            int(128 * width_multipliers[1]), num_blocks_per_stage[1], num_se_blocks=0
        )
        self.stage3 = self._make_stage(
            int(256 * width_multipliers[2]),
            num_blocks_per_stage[2],
            num_se_blocks=int(num_blocks_per_stage[2] // 2) if use_se else 0,
        )
        self.stage4 = self._make_stage(
            int(512 * width_multipliers[3]),
            num_blocks_per_stage[3],
            num_se_blocks=num_blocks_per_stage[3] if use_se else 0,
        )

    def get_stages(self) -> Dict[int, Sequence[torch.nn.Module]]:
        return {
            16: [self.stage3],
            32: [self.stage4],
        }

    def _make_stage(
        self, planes: int, num_blocks: int, num_se_blocks: int
    ) -> nn.Sequential:
        """Build a stage of MobileOne model.

        :param planes: Number of output channels.
        :param num_blocks: Number of blocks in this stage.
        :param num_se_blocks: Number of SE blocks in this stage.
        :return: A stage of MobileOne model.
        """
        # Get strides for all layers
        strides = [2] + [1] * (num_blocks - 1)
        blocks = []
        for ix, stride in enumerate(strides):
            use_se = False
            if num_se_blocks > num_blocks:
                raise ValueError("Number of SE blocks cannot exceed number of layers.")
            if ix >= (num_blocks - num_se_blocks):
                use_se = True

            # Depthwise conv
            blocks.append(
                MobileOneBlock(
                    in_channels=self.in_planes,
                    out_channels=self.in_planes,
                    kernel_size=3,
                    stride=stride,
                    padding=1,
                    groups=self.in_planes,
                    inference_mode=self.inference_mode,
                    use_se=use_se,
                    num_conv_branches=self.num_conv_branches,
                )
            )
            # Pointwise conv
            blocks.append(
                MobileOneBlock(
                    in_channels=self.in_planes,
                    out_channels=planes,
                    kernel_size=1,
                    stride=1,
                    padding=0,
                    groups=1,
                    inference_mode=self.inference_mode,
                    use_se=use_se,
                    num_conv_branches=self.num_conv_branches,
                )
            )
            self.in_planes = planes
            self.cur_layer_idx += 1
        return nn.Sequential(*blocks)

    def forward(self, x: torch.Tensor) -> List[torch.Tensor]:
        """Apply forward pass."""
        features = [x]

        if self._depth >= 1:
            x = self.stage0(x)
            features.append(x)

        if self._depth >= 2:
            x = self.stage1(x)
            features.append(x)

        if self._depth >= 3:
            x = self.stage2(x)
            features.append(x)

        if self._depth >= 4:
            x = self.stage3(x)
            features.append(x)

        if self._depth >= 5:
            x = self.stage4(x)
            features.append(x)

        return features

    def load_state_dict(self, state_dict, **kwargs):
        state_dict.pop("linear.weight", None)
        state_dict.pop("linear.bias", None)
        super().load_state_dict(state_dict, **kwargs)

    def set_in_channels(self, in_channels, pretrained=True):
        """Change first convolution channels"""
        if in_channels == 3:
            return

        self._in_channels = in_channels
        self._out_channels = tuple([in_channels] + list(self._out_channels)[1:])
        utils.patch_first_conv(
            model=self.stage0.rbr_conv,
            new_in_channels=in_channels,
            pretrained=pretrained,
        )
        utils.patch_first_conv(
            model=self.stage0.rbr_scale,
            new_in_channels=in_channels,
            pretrained=pretrained,
        )


def reparameterize_model(model: torch.nn.Module) -> nn.Module:
    """Return a model where a multi-branched structure
        used in training is re-parameterized into a single branch
        for inference.

    :param model: MobileOne model in train mode.
    :return: MobileOne model in inference mode.
    """
    # Avoid editing original graph
    model = copy.deepcopy(model)
    for module in model.modules():
        if hasattr(module, "reparameterize"):
            module.reparameterize()
    return model


mobileone_encoders = {
    "mobileone_s0": {
        "encoder": MobileOne,
        "pretrained_settings": {
            "imagenet": {
                "repo_id": "smp-hub/mobileone_s0.imagenet",
                "revision": "f52815cf0ad29278a9860c9cd5fabf19f904bedf",
            }
        },
        "params": {
            "out_channels": [3, 48, 48, 128, 256, 1024],
            "width_multipliers": (0.75, 1.0, 1.0, 2.0),
            "num_conv_branches": 4,
            "inference_mode": False,
        },
    },
    "mobileone_s1": {
        "encoder": MobileOne,
        "pretrained_settings": {
            "imagenet": {
                "repo_id": "smp-hub/mobileone_s1.imagenet",
                "revision": "5707a98852b762cd8e0c43b5c8c729cd28496677",
            }
        },
        "params": {
            "out_channels": [3, 64, 96, 192, 512, 1280],
            "width_multipliers": (1.5, 1.5, 2.0, 2.5),
            "inference_mode": False,
        },
    },
    "mobileone_s2": {
        "encoder": MobileOne,
        "pretrained_settings": {
            "imagenet": {
                "repo_id": "smp-hub/mobileone_s2.imagenet",
                "revision": "ddc3db8fa40d271902c7a8c95cee6691f617d551",
            }
        },
        "params": {
            "out_channels": [3, 64, 96, 256, 640, 2048],
            "width_multipliers": (1.5, 2.0, 2.5, 4.0),
            "inference_mode": False,
        },
    },
    "mobileone_s3": {
        "encoder": MobileOne,
        "pretrained_settings": {
            "imagenet": {
                "repo_id": "smp-hub/mobileone_s3.imagenet",
                "revision": "da89b84a91b7400c366c358bfbf8dd0b2fa4dde2",
            }
        },
        "params": {
            "out_channels": [3, 64, 128, 320, 768, 2048],
            "width_multipliers": (2.0, 2.5, 3.0, 4.0),
            "inference_mode": False,
        },
    },
    "mobileone_s4": {
        "encoder": MobileOne,
        "pretrained_settings": {
            "imagenet": {
                "repo_id": "smp-hub/mobileone_s4.imagenet",
                "revision": "16197c55d599076b6aae67a83d3b3f70c31b097c",
            }
        },
        "params": {
            "out_channels": [3, 64, 192, 448, 896, 2048],
            "width_multipliers": (3.0, 3.5, 3.5, 4.0),
            "use_se": True,
            "inference_mode": False,
        },
    },
}
