# Supplementary material for: Artificial intelligence diagnostics for bladder tumor identification and grade prediction depend on narrow band imaging cystoscopy
Source: iScience. 2025 Dec 3;29(2):114309. doi: 10.1016/j.isci.2025.114309 (PMC12874131; doi:10.1016/j.isci.2025.114309)
Supplement: Data S3. Related code [file mmc4.zip › BladderNBI/segmentation_models_pytorch/encoders/_efficientnet.py]

"""model.py - Model and module class for EfficientNet.
They are built to mirror those in the official TensorFlow implementation.
"""

# Author: lukemelas (github username)
# Github repo: https://github.com/lukemelas/EfficientNet-PyTorch
# With adjustments and added comments by workingcoder (github username).

import torch
from torch import nn
from torch.nn import functional as F
import re
import math
import collections
from functools import partial
from typing import List, Optional

# Parameters for the entire model (stem, all blocks, and head)
GlobalParams = collections.namedtuple(
    "GlobalParams",
    [
        "width_coefficient",
        "depth_coefficient",
        "image_size",
        "dropout_rate",
        "num_classes",
        "batch_norm_momentum",
        "batch_norm_epsilon",
        "drop_connect_rate",
        "depth_divisor",
        "min_depth",
        "include_top",
    ],
)

# Parameters for an individual model block
BlockArgs = collections.namedtuple(
    "BlockArgs",
    [
        "num_repeat",
        "kernel_size",
        "stride",
        "expand_ratio",
        "input_filters",
        "output_filters",
        "se_ratio",
        "id_skip",
    ],
)

# Set GlobalParams and BlockArgs's defaults
GlobalParams.__new__.__defaults__ = (None,) * len(GlobalParams._fields)
BlockArgs.__new__.__defaults__ = (None,) * len(BlockArgs._fields)


class MBConvBlock(nn.Module):
    """Mobile Inverted Residual Bottleneck Block.

    Args:
        block_args (namedtuple): BlockArgs, defined in utils.py.
        global_params (namedtuple): GlobalParam, defined in utils.py.
        image_size (tuple or list): [image_height, image_width].

    References:
        [1] https://arxiv.org/abs/1704.04861 (MobileNet v1)
        [2] https://arxiv.org/abs/1801.04381 (MobileNet v2)
        [3] https://arxiv.org/abs/1905.02244 (MobileNet v3)
    """

    def __init__(
        self, block_args: BlockArgs, global_params: GlobalParams, image_size=None
    ):
        super().__init__()

        self._has_expansion = block_args.expand_ratio != 1
        self._has_se = block_args.se_ratio is not None and 0 < block_args.se_ratio <= 1
        self._has_drop_connect = (
            block_args.id_skip
            and block_args.stride == 1
            and block_args.input_filters == block_args.output_filters
        )

        # Pytorch's difference from tensorflow
        bn_momentum = 1 - global_params.batch_norm_momentum
        bn_eps = global_params.batch_norm_epsilon

        # Expansion phase (Inverted Bottleneck)
        input_channels = block_args.input_filters
        expanded_channels = input_channels * block_args.expand_ratio

        if self._has_expansion:
            Conv2d = get_same_padding_conv2d(image_size=image_size)
            self._expand_conv = Conv2d(
                input_channels, expanded_channels, kernel_size=1, bias=False
            )
            self._bn0 = nn.BatchNorm2d(
                expanded_channels,
                momentum=bn_momentum,
                eps=bn_eps,
            )
        else:
            # for torchscript compatibility
            self._expand_conv = nn.Identity()
            self._bn0 = nn.Identity()

        # Depthwise convolution phase
        kernel_size = block_args.kernel_size
        stride = block_args.stride
        Conv2d = get_same_padding_conv2d(image_size=image_size)
        self._depthwise_conv = Conv2d(
            in_channels=expanded_channels,
            out_channels=expanded_channels,
            groups=expanded_channels,  # groups makes it depthwise
            kernel_size=kernel_size,
            stride=stride,
            bias=False,
        )
        self._bn1 = nn.BatchNorm2d(
            expanded_channels,
            momentum=bn_momentum,
            eps=bn_eps,
        )
        image_size = calculate_output_image_size(image_size, stride)

        # Squeeze and Excitation layer, if desired
        if self._has_se:
            squeezed_channels = int(input_channels * block_args.se_ratio)
            squeezed_channels = max(1, squeezed_channels)
            Conv2d = get_same_padding_conv2d(image_size=(1, 1))
            self._se_reduce = Conv2d(
                in_channels=expanded_channels,
                out_channels=squeezed_channels,
                kernel_size=1,
            )
            self._se_expand = Conv2d(
                in_channels=squeezed_channels,
                out_channels=expanded_channels,
                kernel_size=1,
            )

        # Pointwise convolution phase
        output_channels = block_args.output_filters
        Conv2d = get_same_padding_conv2d(image_size=image_size)
        self._project_conv = Conv2d(
            in_channels=expanded_channels,
            out_channels=output_channels,
            kernel_size=1,
            bias=False,
        )
        self._bn2 = nn.BatchNorm2d(
            num_features=output_channels,
            momentum=bn_momentum,
            eps=bn_eps,
        )
        self._swish = nn.SiLU()

    def forward(self, inputs: torch.Tensor, drop_connect_rate: Optional[float] = None):
        """MBConvBlock's forward function.

        Args:
            inputs (tensor): Input tensor.
            drop_connect_rate (bool): Drop connect rate (float, between 0 and 1).

        Returns:
            Output of this block after processing.
        """

        # Expansion and Depthwise Convolution
        x = inputs
        if self._has_expansion:
            x = self._expand_conv(inputs)
            x = self._bn0(x)
            x = self._swish(x)

        x = self._depthwise_conv(x)
        x = self._bn1(x)
        x = self._swish(x)

        # Squeeze and Excitation
        if self._has_se:
            x_squeezed = F.adaptive_avg_pool2d(x, 1)
            x_squeezed = self._se_reduce(x_squeezed)
            x_squeezed = self._swish(x_squeezed)
            x_squeezed = self._se_expand(x_squeezed)
            x = torch.sigmoid(x_squeezed) * x

        # Pointwise Convolution
        x = self._project_conv(x)
        x = self._bn2(x)

        # Skip connection and drop connect
        if self._has_drop_connect:
            # The combination of skip connection and drop connect brings about stochastic depth.
            if drop_connect_rate is not None and drop_connect_rate > 0:
                x = drop_connect(x, p=drop_connect_rate, training=self.training)
            x = x + inputs  # skip connection
        return x


class EfficientNet(nn.Module):
    """EfficientNet model.

    Args:
        blocks_args (list[namedtuple]): A list of BlockArgs to construct blocks.
        global_params (namedtuple): A set of GlobalParams shared between blocks.

    References:
        [1] https://arxiv.org/abs/1905.11946 (EfficientNet)

    Example:
        >>> import torch
        >>> from efficientnet.model import EfficientNet
        >>> inputs = torch.rand(1, 3, 224, 224)
        >>> model = EfficientNet.from_pretrained('efficientnet-b0')
        >>> model.eval()
        >>> outputs = model(inputs)
    """

    def __init__(self, blocks_args: List[BlockArgs], global_params: GlobalParams):
        super().__init__()

        if not isinstance(blocks_args, list):
            raise ValueError("blocks_args should be a list")
        if len(blocks_args) == 0:
            raise ValueError("block args must be greater than 0")

        self._global_params = global_params
        self._blocks_args = blocks_args

        # Batch norm parameters
        bn_mom = 1 - self._global_params.batch_norm_momentum
        bn_eps = self._global_params.batch_norm_epsilon

        # Get stem static or dynamic convolution depending on image size
        image_size = global_params.image_size
        Conv2d = get_same_padding_conv2d(image_size=image_size)

        # Stem
        in_channels = 3  # rgb
        out_channels = round_filters(32, self._global_params)
        self._conv_stem = Conv2d(
            in_channels, out_channels, kernel_size=3, stride=2, bias=False
        )
        self._bn0 = nn.BatchNorm2d(out_channels, momentum=bn_mom, eps=bn_eps)
        image_size = calculate_output_image_size(image_size, 2)

        # Build blocks
        self._blocks = nn.ModuleList([])
        for block_args in blocks_args:
            # Update block input and output filters based on depth multiplier.
            block_args = block_args._replace(
                input_filters=round_filters(
                    block_args.input_filters, self._global_params
                ),
                output_filters=round_filters(
                    block_args.output_filters, self._global_params
                ),
                num_repeat=round_repeats(block_args.num_repeat, self._global_params),
            )

            # The first block needs to take care of stride and filter size increase.
            self._blocks.append(
                MBConvBlock(block_args, self._global_params, image_size=image_size)
            )
            image_size = calculate_output_image_size(image_size, block_args.stride)
            if block_args.num_repeat > 1:  # modify block_args to keep same output size
                block_args = block_args._replace(
                    input_filters=block_args.output_filters, stride=1
                )
            for _ in range(block_args.num_repeat - 1):
                self._blocks.append(
                    MBConvBlock(block_args, self._global_params, image_size=image_size)
                )
                # image_size = calculate_output_image_size(image_size, block_args.stride)  # stride = 1

        # Head
        in_channels = block_args.output_filters  # output of final block
        out_channels = round_filters(1280, self._global_params)
        Conv2d = get_same_padding_conv2d(image_size=image_size)
        self._conv_head = Conv2d(in_channels, out_channels, kernel_size=1, bias=False)
        self._bn1 = nn.BatchNorm2d(
            num_features=out_channels, momentum=bn_mom, eps=bn_eps
        )

        # Final linear layer
        self._avg_pooling = nn.AdaptiveAvgPool2d(1)
        if self._global_params.include_top:
            self._dropout = nn.Dropout(self._global_params.dropout_rate)
            self._fc = nn.Linear(out_channels, self._global_params.num_classes)

        self._swish = nn.SiLU()

    def extract_features(self, inputs):
        """Use convolution layer to extract feature.

        Args:
            inputs (tensor): Input tensor.

        Returns:
            Output of the final convolution
            layer in the efficientnet model.
        """
        # Stem
        x = self._swish(self._bn0(self._conv_stem(inputs)))

        # Blocks
        for idx, block in enumerate(self._blocks):
            drop_connect_rate = self._global_params.drop_connect_rate
            if drop_connect_rate:
                # scale drop connect_rate
                drop_connect_rate *= float(idx) / len(self._blocks)
            x = block(x, drop_connect_rate=drop_connect_rate)

        # Head
        x = self._swish(self._bn1(self._conv_head(x)))

        return x

    def forward(self, inputs):
        """EfficientNet's forward function.
        Calls extract_features to extract features, applies final linear layer, and returns logits.

        Args:
            inputs (tensor): Input tensor.

        Returns:
            Output of this model after processing.
        """
        # Convolution layers
        x = self.extract_features(inputs)

        # Pooling and final linear layer
        x = self._avg_pooling(x)
        if self._global_params.include_top:
            x = x.flatten(start_dim=1)
            x = self._dropout(x)
            x = self._fc(x)
        return x


################################################################################
# Help functions for model architecture
################################################################################

# GlobalParams and BlockArgs: Two namedtuples
# round_filters and round_repeats:
#     Functions to calculate params for scaling model width and depth ! ! !
# get_width_and_height_from_size and calculate_output_image_size
# drop_connect: A structural design
# get_same_padding_conv2d:
#     Conv2dDynamicSamePadding
#     Conv2dStaticSamePadding
# get_same_padding_maxPool2d:
#     MaxPool2dDynamicSamePadding
#     MaxPool2dStaticSamePadding
#     It's an additional function, not used in EfficientNet,
#     but can be used in other model (such as EfficientDet).


def round_filters(filters, global_params):
    """Calculate and round number of filters based on width multiplier.
       Use width_coefficient, depth_divisor and min_depth of global_params.

    Args:
        filters (int): Filters number to be calculated.
        global_params (namedtuple): Global params of the model.

    Returns:
        new_filters: New filters number after calculating.
    """
    multiplier = global_params.width_coefficient
    if not multiplier:
        return filters
    # TODO: modify the params names.
    #       maybe the names (width_divisor,min_width)
    #       are more suitable than (depth_divisor,min_depth).
    divisor = global_params.depth_divisor
    min_depth = global_params.min_depth
    filters *= multiplier
    min_depth = min_depth or divisor  # pay attention to this line when using min_depth
    # follow the formula transferred from official TensorFlow implementation
    new_filters = max(min_depth, int(filters + divisor / 2) // divisor * divisor)
    if new_filters < 0.9 * filters:  # prevent rounding by more than 10%
        new_filters += divisor
    return int(new_filters)


def round_repeats(repeats, global_params):
    """Calculate module's repeat number of a block based on depth multiplier.
       Use depth_coefficient of global_params.

    Args:
        repeats (int): num_repeat to be calculated.
        global_params (namedtuple): Global params of the model.

    Returns:
        new repeat: New repeat number after calculating.
    """
    multiplier = global_params.depth_coefficient
    if not multiplier:
        return repeats
    # follow the formula transferred from official TensorFlow implementation
    return int(math.ceil(multiplier * repeats))


def drop_connect(inputs: torch.Tensor, p: float, training: bool) -> torch.Tensor:
    """Drop connect.

    Args:
        input (tensor: BCWH): Input of this structure.
        p (float: 0.0~1.0): Probability of drop connection.
        training (bool): The running mode.

    Returns:
        output: Output after drop connection.
    """
    assert 0 <= p <= 1, "p must be in range of [0,1]"

    if not training:
        return inputs

    batch_size = inputs.shape[0]
    keep_prob = 1 - p

    # generate binary_tensor mask according to probability (p for 0, 1-p for 1)
    random_tensor = keep_prob
    random_tensor += torch.rand(
        [batch_size, 1, 1, 1], dtype=inputs.dtype, device=inputs.device
    )
    binary_tensor = torch.floor(random_tensor)

    output = inputs / keep_prob * binary_tensor
    return output


def get_width_and_height_from_size(x):
    """Obtain height and width from x.

    Args:
        x (int, tuple or list): Data size.

    Returns:
        size: A tuple or list (H,W).
    """
    if isinstance(x, int):
        return x, x
    if isinstance(x, list) or isinstance(x, tuple):
        return x
    else:
        raise TypeError()


def calculate_output_image_size(input_image_size, stride):
    """Calculates the output image size when using Conv2dSamePadding with a stride.
       Necessary for static padding. Thanks to mannatsingh for pointing this out.

    Args:
        input_image_size (int, tuple or list): Size of input image.
        stride (int, tuple or list): Conv2d operation's stride.

    Returns:
        output_image_size: A list [H,W].
    """
    if input_image_size is None:
        return None
    image_height, image_width = get_width_and_height_from_size(input_image_size)
    stride = stride if isinstance(stride, int) else stride[0]
    image_height = int(math.ceil(image_height / stride))
    image_width = int(math.ceil(image_width / stride))
    return [image_height, image_width]


# Note:
# The following 'SamePadding' functions make output size equal ceil(input size/stride).
# Only when stride equals 1, can the output size be the same as input size.
# Don't be confused by their function names ! ! !


def get_same_padding_conv2d(image_size=None):
    """Chooses static padding if you have specified an image size, and dynamic padding otherwise.
       Static padding is necessary for ONNX exporting of models.

    Args:
        image_size (int or tuple): Size of the image.

    Returns:
        Conv2dDynamicSamePadding or Conv2dStaticSamePadding.
    """
    if image_size is None:
        return Conv2dDynamicSamePadding
    else:
        return partial(Conv2dStaticSamePadding, image_size=image_size)


class Conv2dDynamicSamePadding(nn.Conv2d):
    """2D Convolutions like TensorFlow, for a dynamic image size.
    The padding is operated in forward function by calculating dynamically.
    """

    # Tips for 'SAME' mode padding.
    #     Given the following:
    #         i: width or height
    #         s: stride
    #         k: kernel size
    #         d: dilation
    #         p: padding
    #     Output after Conv2d:
    #         o = floor((i+p-((k-1)*d+1))/s+1)
    # If o equals i, i = floor((i+p-((k-1)*d+1))/s+1),
    # => p = (i-1)*s+((k-1)*d+1)-i

    def __init__(
        self,
        in_channels,
        out_channels,
        kernel_size,
        stride=1,
        dilation=1,
        groups=1,
        bias=True,
    ):
        super().__init__(
            in_channels, out_channels, kernel_size, stride, 0, dilation, groups, bias
        )
        self.stride = self.stride if len(self.stride) == 2 else [self.stride[0]] * 2

    def forward(self, x):
        ih, iw = x.size()[-2:]
        kh, kw = self.weight.size()[-2:]
        sh, sw = self.stride
        oh, ow = (
            math.ceil(ih / sh),
            math.ceil(iw / sw),
        )  # change the output size according to stride ! ! !
        pad_h = max((oh - 1) * self.stride[0] + (kh - 1) * self.dilation[0] + 1 - ih, 0)
        pad_w = max((ow - 1) * self.stride[1] + (kw - 1) * self.dilation[1] + 1 - iw, 0)
        if pad_h > 0 or pad_w > 0:
            x = F.pad(
                x, [pad_w // 2, pad_w - pad_w // 2, pad_h // 2, pad_h - pad_h // 2]
            )
        return F.conv2d(
            x,
            self.weight,
            self.bias,
            self.stride,
            self.padding,
            self.dilation,
            self.groups,
        )


class Conv2dStaticSamePadding(nn.Conv2d):
    """2D Convolutions like TensorFlow's 'SAME' mode, with the given input image size.
    The padding mudule is calculated in construction function, then used in forward.
    """

    # With the same calculation as Conv2dDynamicSamePadding

    def __init__(
        self,
        in_channels,
        out_channels,
        kernel_size,
        stride=1,
        image_size=None,
        **kwargs,
    ):
        super().__init__(in_channels, out_channels, kernel_size, stride, **kwargs)
        self.stride = self.stride if len(self.stride) == 2 else [self.stride[0]] * 2

        # Calculate padding based on image size and save it
        assert image_size is not None
        ih, iw = (image_size, image_size) if isinstance(image_size, int) else image_size
        kh, kw = self.weight.size()[-2:]
        sh, sw = self.stride
        oh, ow = math.ceil(ih / sh), math.ceil(iw / sw)
        pad_h = max((oh - 1) * self.stride[0] + (kh - 1) * self.dilation[0] + 1 - ih, 0)
        pad_w = max((ow - 1) * self.stride[1] + (kw - 1) * self.dilation[1] + 1 - iw, 0)
        if pad_h > 0 or pad_w > 0:
            self.static_padding = nn.ZeroPad2d(
                (pad_w // 2, pad_w - pad_w // 2, pad_h // 2, pad_h - pad_h // 2)
            )
        else:
            self.static_padding = nn.Identity()

    def forward(self, x):
        x = self.static_padding(x)
        x = F.conv2d(
            x,
            self.weight,
            self.bias,
            self.stride,
            self.padding,
            self.dilation,
            self.groups,
        )
        return x


def get_same_padding_maxPool2d(image_size=None):
    """Chooses static padding if you have specified an image size, and dynamic padding otherwise.
       Static padding is necessary for ONNX exporting of models.

    Args:
        image_size (int or tuple): Size of the image.

    Returns:
        MaxPool2dDynamicSamePadding or MaxPool2dStaticSamePadding.
    """
    if image_size is None:
        return MaxPool2dDynamicSamePadding
    else:
        return partial(MaxPool2dStaticSamePadding, image_size=image_size)


class MaxPool2dDynamicSamePadding(nn.MaxPool2d):
    """2D MaxPooling like TensorFlow's 'SAME' mode, with a dynamic image size.
    The padding is operated in forward function by calculating dynamically.
    """

    def __init__(
        self,
        kernel_size,
        stride,
        padding=0,
        dilation=1,
        return_indices=False,
        ceil_mode=False,
    ):
        super().__init__(
            kernel_size, stride, padding, dilation, return_indices, ceil_mode
        )
        self.stride = [self.stride] * 2 if isinstance(self.stride, int) else self.stride
        self.kernel_size = (
            [self.kernel_size] * 2
            if isinstance(self.kernel_size, int)
            else self.kernel_size
        )
        self.dilation = (
            [self.dilation] * 2 if isinstance(self.dilation, int) else self.dilation
        )

    def forward(self, x):
        ih, iw = x.size()[-2:]
        kh, kw = self.kernel_size
        sh, sw = self.stride
        oh, ow = math.ceil(ih / sh), math.ceil(iw / sw)
        pad_h = max((oh - 1) * self.stride[0] + (kh - 1) * self.dilation[0] + 1 - ih, 0)
        pad_w = max((ow - 1) * self.stride[1] + (kw - 1) * self.dilation[1] + 1 - iw, 0)
        if pad_h > 0 or pad_w > 0:
            x = F.pad(
                x, [pad_w // 2, pad_w - pad_w // 2, pad_h // 2, pad_h - pad_h // 2]
            )
        return F.max_pool2d(
            x,
            self.kernel_size,
            self.stride,
            self.padding,
            self.dilation,
            self.ceil_mode,
            self.return_indices,
        )


class MaxPool2dStaticSamePadding(nn.MaxPool2d):
    """2D MaxPooling like TensorFlow's 'SAME' mode, with the given input image size.
    The padding mudule is calculated in construction function, then used in forward.
    """

    def __init__(self, kernel_size, stride, image_size=None, **kwargs):
        super().__init__(kernel_size, stride, **kwargs)
        self.stride = [self.stride] * 2 if isinstance(self.stride, int) else self.stride
        self.kernel_size = (
            [self.kernel_size] * 2
            if isinstance(self.kernel_size, int)
            else self.kernel_size
        )
        self.dilation = (
            [self.dilation] * 2 if isinstance(self.dilation, int) else self.dilation
        )

        # Calculate padding based on image size and save it
        assert image_size is not None
        ih, iw = (image_size, image_size) if isinstance(image_size, int) else image_size
        kh, kw = self.kernel_size
        sh, sw = self.stride
        oh, ow = math.ceil(ih / sh), math.ceil(iw / sw)
        pad_h = max((oh - 1) * self.stride[0] + (kh - 1) * self.dilation[0] + 1 - ih, 0)
        pad_w = max((ow - 1) * self.stride[1] + (kw - 1) * self.dilation[1] + 1 - iw, 0)
        if pad_h > 0 or pad_w > 0:
            self.static_padding = nn.ZeroPad2d(
                (pad_w // 2, pad_w - pad_w // 2, pad_h // 2, pad_h - pad_h // 2)
            )
        else:
            self.static_padding = nn.Identity()

    def forward(self, x):
        x = self.static_padding(x)
        x = F.max_pool2d(
            x,
            self.kernel_size,
            self.stride,
            self.padding,
            self.dilation,
            self.ceil_mode,
            self.return_indices,
        )
        return x


################################################################################
# Helper functions for loading model params
################################################################################

# BlockDecoder: A Class for encoding and decoding BlockArgs
# efficientnet_params: A function to query compound coefficient
# get_model_params and efficientnet:
#     Functions to get BlockArgs and GlobalParams for efficientnet
# url_map and url_map_advprop: Dicts of url_map for pretrained weights


class BlockDecoder(object):
    """Block Decoder for readability,
    straight from the official TensorFlow repository.
    """

    @staticmethod
    def _decode_block_string(block_string):
        """Get a block through a string notation of arguments.

        Args:
            block_string (str): A string notation of arguments.
                                Examples: 'r1_k3_s11_e1_i32_o16_se0.25_noskip'.

        Returns:
            BlockArgs: The namedtuple defined at the top of this file.
        """
        assert isinstance(block_string, str)

        ops = block_string.split("_")
        options = {}
        for op in ops:
            splits = re.split(r"(\d.*)", op)
            if len(splits) >= 2:
                key, value = splits[:2]
                options[key] = value

        # Check stride
        assert ("s" in options and len(options["s"]) == 1) or (
            len(options["s"]) == 2 and options["s"][0] == options["s"][1]
        )

        return BlockArgs(
            num_repeat=int(options["r"]),
            kernel_size=int(options["k"]),
            stride=[int(options["s"][0])],
            expand_ratio=int(options["e"]),
            input_filters=int(options["i"]),
            output_filters=int(options["o"]),
            se_ratio=float(options["se"]) if "se" in options else None,
            id_skip=("noskip" not in block_string),
        )

    @staticmethod
    def decode(string_list):
        """Decode a list of string notations to specify blocks inside the network.

        Args:
            string_list (list[str]): A list of strings, each string is a notation of block.

        Returns:
            blocks_args: A list of BlockArgs namedtuples of block args.
        """
        assert isinstance(string_list, list)
        blocks_args = []
        for block_string in string_list:
            blocks_args.append(BlockDecoder._decode_block_string(block_string))
        return blocks_args


def efficientnet_params(model_name):
    """Map EfficientNet model name to parameter coefficients.

    Args:
        model_name (str): Model name to be queried.

    Returns:
        params_dict[model_name]: A (width,depth,res,dropout) tuple.
    """
    params_dict = {
        # Coefficients:   width,depth,res,dropout
        "efficientnet-b0": (1.0, 1.0, 224, 0.2),
        "efficientnet-b1": (1.0, 1.1, 240, 0.2),
        "efficientnet-b2": (1.1, 1.2, 260, 0.3),
        "efficientnet-b3": (1.2, 1.4, 300, 0.3),
        "efficientnet-b4": (1.4, 1.8, 380, 0.4),
        "efficientnet-b5": (1.6, 2.2, 456, 0.4),
        "efficientnet-b6": (1.8, 2.6, 528, 0.5),
        "efficientnet-b7": (2.0, 3.1, 600, 0.5),
        "efficientnet-b8": (2.2, 3.6, 672, 0.5),
        "efficientnet-l2": (4.3, 5.3, 800, 0.5),
    }
    return params_dict[model_name]


def efficientnet(
    width_coefficient=None,
    depth_coefficient=None,
    image_size=None,
    dropout_rate=0.2,
    drop_connect_rate=0.2,
    num_classes=1000,
    include_top=True,
):
    """Create BlockArgs and GlobalParams for efficientnet model.

    Args:
        width_coefficient (float)
        depth_coefficient (float)
        image_size (int)
        dropout_rate (float)
        drop_connect_rate (float)
        num_classes (int)

        Meaning as the name suggests.

    Returns:
        blocks_args, global_params.
    """

    # Blocks args for the whole model(efficientnet-b0 by default)
    # It will be modified in the construction of EfficientNet Class according to model
    blocks_args = [
        "r1_k3_s11_e1_i32_o16_se0.25",
        "r2_k3_s22_e6_i16_o24_se0.25",
        "r2_k5_s22_e6_i24_o40_se0.25",
        "r3_k3_s22_e6_i40_o80_se0.25",
        "r3_k5_s11_e6_i80_o112_se0.25",
        "r4_k5_s22_e6_i112_o192_se0.25",
        "r1_k3_s11_e6_i192_o320_se0.25",
    ]
    blocks_args = BlockDecoder.decode(blocks_args)

    global_params = GlobalParams(
        width_coefficient=width_coefficient,
        depth_coefficient=depth_coefficient,
        image_size=image_size,
        dropout_rate=dropout_rate,
        num_classes=num_classes,
        batch_norm_momentum=0.99,
        batch_norm_epsilon=1e-3,
        drop_connect_rate=drop_connect_rate,
        depth_divisor=8,
        min_depth=None,
        include_top=include_top,
    )

    return blocks_args, global_params


def get_model_params(model_name, override_params):
    """Get the block args and global params for a given model name.

    Args:
        model_name (str): Model's name.
        override_params (dict): A dict to modify global_params.

    Returns:
        blocks_args, global_params
    """
    if model_name.startswith("efficientnet"):
        w, d, s, p = efficientnet_params(model_name)
        # note: all models have drop connect rate = 0.2
        blocks_args, global_params = efficientnet(
            width_coefficient=w, depth_coefficient=d, dropout_rate=p, image_size=s
        )
    else:
        raise NotImplementedError(
            "model name is not pre-defined: {}".format(model_name)
        )
    if override_params:
        # ValueError will be raised here if override_params has fields not included in global_params.
        global_params = global_params._replace(**override_params)
    return blocks_args, global_params


# train with Standard methods
# check more details in paper(EfficientNet: Rethinking Model Scaling for Convolutional Neural Networks)
url_map = {
    "efficientnet-b0": "https://github.com/lukemelas/EfficientNet-PyTorch/releases/download/1.0/efficientnet-b0-355c32eb.pth",
    "efficientnet-b1": "https://github.com/lukemelas/EfficientNet-PyTorch/releases/download/1.0/efficientnet-b1-f1951068.pth",
    "efficientnet-b2": "https://github.com/lukemelas/EfficientNet-PyTorch/releases/download/1.0/efficientnet-b2-8bb594d6.pth",
    "efficientnet-b3": "https://github.com/lukemelas/EfficientNet-PyTorch/releases/download/1.0/efficientnet-b3-5fb5a3c3.pth",
    "efficientnet-b4": "https://github.com/lukemelas/EfficientNet-PyTorch/releases/download/1.0/efficientnet-b4-6ed6700e.pth",
    "efficientnet-b5": "https://github.com/lukemelas/EfficientNet-PyTorch/releases/download/1.0/efficientnet-b5-b6417697.pth",
    "efficientnet-b6": "https://github.com/lukemelas/EfficientNet-PyTorch/releases/download/1.0/efficientnet-b6-c76e70fd.pth",
    "efficientnet-b7": "https://github.com/lukemelas/EfficientNet-PyTorch/releases/download/1.0/efficientnet-b7-dcc49843.pth",
}

# train with Adversarial Examples(AdvProp)
# check more details in paper(Adversarial Examples Improve Image Recognition)
url_map_advprop = {
    "efficientnet-b0": "https://github.com/lukemelas/EfficientNet-PyTorch/releases/download/1.0/adv-efficientnet-b0-b64d5a18.pth",
    "efficientnet-b1": "https://github.com/lukemelas/EfficientNet-PyTorch/releases/download/1.0/adv-efficientnet-b1-0f3ce85a.pth",
    "efficientnet-b2": "https://github.com/lukemelas/EfficientNet-PyTorch/releases/download/1.0/adv-efficientnet-b2-6e9d97e5.pth",
    "efficientnet-b3": "https://github.com/lukemelas/EfficientNet-PyTorch/releases/download/1.0/adv-efficientnet-b3-cdd7c0f4.pth",
    "efficientnet-b4": "https://github.com/lukemelas/EfficientNet-PyTorch/releases/download/1.0/adv-efficientnet-b4-44fb3a87.pth",
    "efficientnet-b5": "https://github.com/lukemelas/EfficientNet-PyTorch/releases/download/1.0/adv-efficientnet-b5-86493f6b.pth",
    "efficientnet-b6": "https://github.com/lukemelas/EfficientNet-PyTorch/releases/download/1.0/adv-efficientnet-b6-ac80338e.pth",
    "efficientnet-b7": "https://github.com/lukemelas/EfficientNet-PyTorch/releases/download/1.0/adv-efficientnet-b7-4652b6dd.pth",
    "efficientnet-b8": "https://github.com/lukemelas/EfficientNet-PyTorch/releases/download/1.0/adv-efficientnet-b8-22a8fe65.pth",
}
