# Supplementary material for: Artificial intelligence diagnostics for bladder tumor identification and grade prediction depend on narrow band imaging cystoscopy
Source: iScience. 2025 Dec 3;29(2):114309. doi: 10.1016/j.isci.2025.114309 (PMC12874131; doi:10.1016/j.isci.2025.114309)
Supplement: Data S3. Related code [file mmc4.zip › BladderNBI/segmentation_models_pytorch/base/__init__.py]

from .model import SegmentationModel

from .modules import Conv2dReLU, Attention

from .heads import SegmentationHead, ClassificationHead

__all__ = [
    "SegmentationModel",
    "Conv2dReLU",
    "Attention",
    "SegmentationHead",
    "ClassificationHead",
]
