# Supplementary material for: Artificial intelligence diagnostics for bladder tumor identification and grade prediction depend on narrow band imaging cystoscopy
Source: iScience. 2025 Dec 3;29(2):114309. doi: 10.1016/j.isci.2025.114309 (PMC12874131; doi:10.1016/j.isci.2025.114309)
Supplement: Data S3. Related code [file mmc4.zip › BladderNBI/segmentation_models_pytorch/base/initialization.py]

import torch.nn as nn


def initialize_decoder(module):
    for m in module.modules():
        if isinstance(m, nn.Conv2d):
            nn.init.kaiming_uniform_(m.weight, mode="fan_in", nonlinearity="relu")
            if m.bias is not None:
                nn.init.constant_(m.bias, 0)

        elif isinstance(m, nn.BatchNorm2d):
            nn.init.constant_(m.weight, 1)
            nn.init.constant_(m.bias, 0)

        elif isinstance(m, nn.Linear):
            nn.init.xavier_uniform_(m.weight)
            if m.bias is not None:
                nn.init.constant_(m.bias, 0)


def initialize_head(module):
    for m in module.modules():
        if isinstance(m, (nn.Linear, nn.Conv2d)):
            nn.init.xavier_uniform_(m.weight)
            if m.bias is not None:
                nn.init.constant_(m.bias, 0)
