# Supplementary material for: Artificial intelligence diagnostics for bladder tumor identification and grade prediction depend on narrow band imaging cystoscopy
Source: iScience. 2025 Dec 3;29(2):114309. doi: 10.1016/j.isci.2025.114309 (PMC12874131; doi:10.1016/j.isci.2025.114309)
Supplement: Data S3. Related code [file mmc4.zip › BladderNBI/segmentation_models_pytorch/base/utils.py]

import torch


@torch.jit.unused
def is_torch_compiling():
    try:
        return torch.compiler.is_compiling()
    except Exception:
        try:
            import torch._dynamo as dynamo  # noqa: F401

            return dynamo.is_compiling()
        except Exception:
            return False
