# Supplementary material for: Artificial intelligence diagnostics for bladder tumor identification and grade prediction depend on narrow band imaging cystoscopy
Source: iScience. 2025 Dec 3;29(2):114309. doi: 10.1016/j.isci.2025.114309 (PMC12874131; doi:10.1016/j.isci.2025.114309)
Supplement: Data S3. Related code [file mmc4.zip › BladderNBI/segmentation_models_pytorch/base/modules.py]

import torch
import torch.nn as nn

try:
    from inplace_abn import InPlaceABN
except ImportError:
    InPlaceABN = None


class Conv2dReLU(nn.Sequential):
    def __init__(
        self,
        in_channels,
        out_channels,
        kernel_size,
        padding=0,
        stride=1,
        use_batchnorm=True,
    ):
        if use_batchnorm == "inplace" and InPlaceABN is None:
            raise RuntimeError(
                "In order to use `use_batchnorm='inplace'` inplace_abn package must be installed. "
                + "To install see: https://github.com/mapillary/inplace_abn"
            )

        conv = nn.Conv2d(
            in_channels,
            out_channels,
            kernel_size,
            stride=stride,
            padding=padding,
            bias=not (use_batchnorm),
        )
        relu = nn.ReLU(inplace=True)

        if use_batchnorm == "inplace":
            bn = InPlaceABN(out_channels, activation="leaky_relu", activation_param=0.0)
            relu = nn.Identity()

        elif use_batchnorm and use_batchnorm != "inplace":
            bn = nn.BatchNorm2d(out_channels)

        else:
            bn = nn.Identity()

        super(Conv2dReLU, self).__init__(conv, bn, relu)


class SCSEModule(nn.Module):
    def __init__(self, in_channels, reduction=16):
        super().__init__()
        self.cSE = nn.Sequential(
            nn.AdaptiveAvgPool2d(1),
            nn.Conv2d(in_channels, in_channels // reduction, 1),
            nn.ReLU(inplace=True),
            nn.Conv2d(in_channels // reduction, in_channels, 1),
            nn.Sigmoid(),
        )
        self.sSE = nn.Sequential(nn.Conv2d(in_channels, 1, 1), nn.Sigmoid())

    def forward(self, x):
        return x * self.cSE(x) + x * self.sSE(x)


class ArgMax(nn.Module):
    def __init__(self, dim=None):
        super().__init__()
        self.dim = dim

    def forward(self, x):
        return torch.argmax(x, dim=self.dim)


class Clamp(nn.Module):
    def __init__(self, min=0, max=1):
        super().__init__()
        self.min, self.max = min, max

    def forward(self, x):
        return torch.clamp(x, self.min, self.max)


class Activation(nn.Module):
    def __init__(self, name, **params):
        super().__init__()

        if name is None or name == "identity":
            self.activation = nn.Identity(**params)
        elif name == "sigmoid":
            self.activation = nn.Sigmoid()
        elif name == "softmax2d":
            self.activation = nn.Softmax(dim=1, **params)
        elif name == "softmax":
            self.activation = nn.Softmax(**params)
        elif name == "logsoftmax":
            self.activation = nn.LogSoftmax(**params)
        elif name == "tanh":
            self.activation = nn.Tanh()
        elif name == "argmax":
            self.activation = ArgMax(**params)
        elif name == "argmax2d":
            self.activation = ArgMax(dim=1, **params)
        elif name == "clamp":
            self.activation = Clamp(**params)
        elif callable(name):
            self.activation = name(**params)
        else:
            raise ValueError(
                f"Activation should be callable/sigmoid/softmax/logsoftmax/tanh/"
                f"argmax/argmax2d/clamp/None; got {name}"
            )

    def forward(self, x):
        return self.activation(x)


class Attention(nn.Module):
    def __init__(self, name, **params):
        super().__init__()

        if name is None:
            self.attention = nn.Identity(**params)
        elif name == "scse":
            self.attention = SCSEModule(**params)
        else:
            raise ValueError("Attention {} is not implemented".format(name))

    def forward(self, x):
        return self.attention(x)
