# Supplementary material for: Artificial intelligence diagnostics for bladder tumor identification and grade prediction depend on narrow band imaging cystoscopy
Source: iScience. 2025 Dec 3;29(2):114309. doi: 10.1016/j.isci.2025.114309 (PMC12874131; doi:10.1016/j.isci.2025.114309)
Supplement: Data S3. Related code [file mmc4.zip › BladderNBI/models/MedImageInsight/ImageDataLoader/__init__.py]

from .build import build_dataloader
#from .build import build_multitask_dataloader
from .transforms import build_transforms
#from .imagenet.real_labels import RealLabelsImagenet
from .constants import IMAGENET_CLASSES
from .constants import IMAGENET_DEFAULT_TEMPLATES
from .zipdata import ZipData
#from .vision_dataset import VDImageTextDataset, MultiClassTorchDatasetWrapper
