# Supplementary material for: Artificial intelligence diagnostics for bladder tumor identification and grade prediction depend on narrow band imaging cystoscopy
Source: iScience. 2025 Dec 3;29(2):114309. doi: 10.1016/j.isci.2025.114309 (PMC12874131; doi:10.1016/j.isci.2025.114309)
Supplement: Data S3. Related code [file mmc4.zip › BladderNBI/models/MedImageInsight/Utils/__init__.py]

from .Utils import analysis_model
from .Utils import is_main_process
from .Utils import register_norm_module
from .Utils import NORM_MODULES
from .Utils import load_config_dict_to_opt
from .Utils import load_opt_from_config_file
from .Utils import cast_batch_to_half
