# Supplementary material for: Artificial intelligence diagnostics for bladder tumor identification and grade prediction depend on narrow band imaging cystoscopy
Source: iScience. 2025 Dec 3;29(2):114309. doi: 10.1016/j.isci.2025.114309 (PMC12874131; doi:10.1016/j.isci.2025.114309)
Supplement: Data S3. Related code [file mmc4.zip › BladderNBI/models/MedImageInsight/ImageEncoder/build.py]

from .registry import image_encoders
from .registry import is_image_encoder


def build_image_encoder(config_encoder, verbose, **kwargs):
    model_name = config_encoder['NAME']
    if model_name.startswith('cls_'):
        model_name = model_name[4:]

    if not is_image_encoder(model_name):
        raise ValueError(f'Unkown model: {model_name}')

    return image_encoders(model_name)(config_encoder, verbose, **kwargs)
