# Supplementary material for: Artificial intelligence diagnostics for bladder tumor identification and grade prediction depend on narrow band imaging cystoscopy
Source: iScience. 2025 Dec 3;29(2):114309. doi: 10.1016/j.isci.2025.114309 (PMC12874131; doi:10.1016/j.isci.2025.114309)
Supplement: Data S3. Related code [file mmc4.zip › BladderNBI/models/MedImageInsight/ImageEncoder/registry.py]

_image_encoders = {}


def register_image_encoder(fn):
    module_name_split = fn.__module__.split('.')
    model_name = module_name_split[-1]

    _image_encoders[model_name] = fn

    return fn


def image_encoders(model_name):
    return _image_encoders[model_name]


def is_image_encoder(model_name):
    return model_name in _image_encoders
