# Supplementary material for: Artificial intelligence diagnostics for bladder tumor identification and grade prediction depend on narrow band imaging cystoscopy
Source: iScience. 2025 Dec 3;29(2):114309. doi: 10.1016/j.isci.2025.114309 (PMC12874131; doi:10.1016/j.isci.2025.114309)
Supplement: Data S3. Related code [file mmc4.zip › BladderNBI/models/MedImageInsight/ImageEncoder/__init__.py]

from __future__ import absolute_import
from __future__ import division
from __future__ import print_function

from .build import build_image_encoder

from .coswin import *
from .davit_v1 import *
