# Supplementary material for: Artificial intelligence diagnostics for bladder tumor identification and grade prediction depend on narrow band imaging cystoscopy
Source: iScience. 2025 Dec 3;29(2):114309. doi: 10.1016/j.isci.2025.114309 (PMC12874131; doi:10.1016/j.isci.2025.114309)
Supplement: Data S3. Related code [file mmc4.zip › BladderNBI/segmentation_models_pytorch/decoders/linknet/decoder.py]

import torch
import torch.nn as nn

from typing import List, Optional
from segmentation_models_pytorch.base import modules


class TransposeX2(nn.Sequential):
    def __init__(self, in_channels: int, out_channels: int, use_batchnorm: bool = True):
        super().__init__()
        layers = [
            nn.ConvTranspose2d(
                in_channels, out_channels, kernel_size=4, stride=2, padding=1
            ),
            nn.ReLU(inplace=True),
        ]

        if use_batchnorm:
            layers.insert(1, nn.BatchNorm2d(out_channels))

        super().__init__(*layers)


class DecoderBlock(nn.Module):
    def __init__(self, in_channels: int, out_channels: int, use_batchnorm: bool = True):
        super().__init__()

        self.block = nn.Sequential(
            modules.Conv2dReLU(
                in_channels,
                in_channels // 4,
                kernel_size=1,
                use_batchnorm=use_batchnorm,
            ),
            TransposeX2(
                in_channels // 4, in_channels // 4, use_batchnorm=use_batchnorm
            ),
            modules.Conv2dReLU(
                in_channels // 4,
                out_channels,
                kernel_size=1,
                use_batchnorm=use_batchnorm,
            ),
        )

    def forward(
        self, x: torch.Tensor, skip: Optional[torch.Tensor] = None
    ) -> torch.Tensor:
        x = self.block(x)
        if skip is not None:
            x = x + skip
        return x


class LinknetDecoder(nn.Module):
    def __init__(
        self,
        encoder_channels: List[int],
        prefinal_channels: int = 32,
        n_blocks: int = 5,
        use_batchnorm: bool = True,
    ):
        super().__init__()

        # remove first skip
        encoder_channels = encoder_channels[1:]
        # reverse channels to start from head of encoder
        encoder_channels = encoder_channels[::-1]

        channels = list(encoder_channels) + [prefinal_channels]

        self.blocks = nn.ModuleList(
            [
                DecoderBlock(channels[i], channels[i + 1], use_batchnorm=use_batchnorm)
                for i in range(n_blocks)
            ]
        )

    def forward(self, features: List[torch.Tensor]) -> torch.Tensor:
        features = features[1:]  # remove first skip
        features = features[::-1]  # reverse channels to start from head of encoder

        x = features[0]
        skips = features[1:]

        for i, decoder_block in enumerate(self.blocks):
            skip = skips[i] if i < len(skips) else None
            x = decoder_block(x, skip)

        return x
