# Supplementary material for: Artificial intelligence diagnostics for bladder tumor identification and grade prediction depend on narrow band imaging cystoscopy
Source: iScience. 2025 Dec 3;29(2):114309. doi: 10.1016/j.isci.2025.114309 (PMC12874131; doi:10.1016/j.isci.2025.114309)
Supplement: Data S3. Related code [file mmc4.zip › BladderNBI/segmentation_models_pytorch/decoders/unetplusplus/decoder.py]

import torch
import torch.nn as nn
import torch.nn.functional as F

from typing import Optional, List

from segmentation_models_pytorch.base import modules as md


class DecoderBlock(nn.Module):
    def __init__(
        self,
        in_channels: int,
        skip_channels: int,
        out_channels: int,
        use_batchnorm: bool = True,
        attention_type: Optional[str] = None,
    ):
        super().__init__()
        self.conv1 = md.Conv2dReLU(
            in_channels + skip_channels,
            out_channels,
            kernel_size=3,
            padding=1,
            use_batchnorm=use_batchnorm,
        )
        self.attention1 = md.Attention(
            attention_type, in_channels=in_channels + skip_channels
        )
        self.conv2 = md.Conv2dReLU(
            out_channels,
            out_channels,
            kernel_size=3,
            padding=1,
            use_batchnorm=use_batchnorm,
        )
        self.attention2 = md.Attention(attention_type, in_channels=out_channels)

    def forward(
        self, x: torch.Tensor, skip: Optional[torch.Tensor] = None
    ) -> torch.Tensor:
        x = F.interpolate(x, scale_factor=2.0, mode="nearest")
        if skip is not None:
            x = torch.cat([x, skip], dim=1)
            x = self.attention1(x)
        x = self.conv1(x)
        x = self.conv2(x)
        x = self.attention2(x)
        return x


class CenterBlock(nn.Sequential):
    def __init__(self, in_channels: int, out_channels: int, use_batchnorm: bool = True):
        conv1 = md.Conv2dReLU(
            in_channels,
            out_channels,
            kernel_size=3,
            padding=1,
            use_batchnorm=use_batchnorm,
        )
        conv2 = md.Conv2dReLU(
            out_channels,
            out_channels,
            kernel_size=3,
            padding=1,
            use_batchnorm=use_batchnorm,
        )
        super().__init__(conv1, conv2)


class UnetPlusPlusDecoder(nn.Module):
    def __init__(
        self,
        encoder_channels: List[int],
        decoder_channels: List[int],
        n_blocks: int = 5,
        use_batchnorm: bool = True,
        attention_type: Optional[str] = None,
        center: bool = False,
    ):
        super().__init__()

        if n_blocks != len(decoder_channels):
            raise ValueError(
                f"Model depth is {n_blocks}, but you provide `decoder_channels` for {len(decoder_channels)} blocks."
            )

        # remove first skip with same spatial resolution
        encoder_channels = encoder_channels[1:]
        # reverse channels to start from head of encoder
        encoder_channels = encoder_channels[::-1]

        # computing blocks input and output channels
        head_channels = encoder_channels[0]
        self.in_channels = [head_channels] + list(decoder_channels[:-1])
        self.skip_channels = list(encoder_channels[1:]) + [0]
        self.out_channels = decoder_channels
        if center:
            self.center = CenterBlock(
                head_channels, head_channels, use_batchnorm=use_batchnorm
            )
        else:
            self.center = nn.Identity()

        # combine decoder keyword arguments
        kwargs = dict(use_batchnorm=use_batchnorm, attention_type=attention_type)

        blocks = {}
        for layer_idx in range(len(self.in_channels) - 1):
            for depth_idx in range(layer_idx + 1):
                if depth_idx == 0:
                    in_ch = self.in_channels[layer_idx]
                    skip_ch = self.skip_channels[layer_idx] * (layer_idx + 1)
                    out_ch = self.out_channels[layer_idx]
                else:
                    out_ch = self.skip_channels[layer_idx]
                    skip_ch = self.skip_channels[layer_idx] * (
                        layer_idx + 1 - depth_idx
                    )
                    in_ch = self.skip_channels[layer_idx - 1]
                blocks[f"x_{depth_idx}_{layer_idx}"] = DecoderBlock(
                    in_ch, skip_ch, out_ch, **kwargs
                )
        blocks[f"x_{0}_{len(self.in_channels) - 1}"] = DecoderBlock(
            self.in_channels[-1], 0, self.out_channels[-1], **kwargs
        )
        self.blocks = nn.ModuleDict(blocks)
        self.depth = len(self.in_channels) - 1

    def forward(self, features: List[torch.Tensor]) -> torch.Tensor:
        features = features[1:]  # remove first skip with same spatial resolution
        features = features[::-1]  # reverse channels to start from head of encoder

        # start building dense connections
        dense_x = {}
        for layer_idx in range(len(self.in_channels) - 1):
            for depth_idx in range(self.depth - layer_idx):
                if layer_idx == 0:
                    output = self.blocks[f"x_{depth_idx}_{depth_idx}"](
                        features[depth_idx], features[depth_idx + 1]
                    )
                    dense_x[f"x_{depth_idx}_{depth_idx}"] = output
                else:
                    dense_l_i = depth_idx + layer_idx
                    cat_features = [
                        dense_x[f"x_{idx}_{dense_l_i}"]
                        for idx in range(depth_idx + 1, dense_l_i + 1)
                    ]
                    cat_features = torch.cat(
                        cat_features + [features[dense_l_i + 1]], dim=1
                    )
                    dense_x[f"x_{depth_idx}_{dense_l_i}"] = self.blocks[
                        f"x_{depth_idx}_{dense_l_i}"
                    ](dense_x[f"x_{depth_idx}_{dense_l_i - 1}"], cat_features)
        dense_x[f"x_{0}_{self.depth}"] = self.blocks[f"x_{0}_{self.depth}"](
            dense_x[f"x_{0}_{self.depth - 1}"]
        )
        return dense_x[f"x_{0}_{self.depth}"]
