# Supplementary material for: Artificial intelligence diagnostics for bladder tumor identification and grade prediction depend on narrow band imaging cystoscopy
Source: iScience. 2025 Dec 3;29(2):114309. doi: 10.1016/j.isci.2025.114309 (PMC12874131; doi:10.1016/j.isci.2025.114309)
Supplement: Data S3. Related code [file mmc4.zip › BladderNBI/segmentation_models_pytorch/decoders/manet/decoder.py]

import torch
import torch.nn as nn
import torch.nn.functional as F

from typing import List, Optional

from segmentation_models_pytorch.base import modules as md


class PABBlock(nn.Module):
    def __init__(self, in_channels: int, pab_channels: int = 64):
        super().__init__()

        # Series of 1x1 conv to generate attention feature maps
        self.pab_channels = pab_channels
        self.in_channels = in_channels
        self.top_conv = nn.Conv2d(in_channels, pab_channels, kernel_size=1)
        self.center_conv = nn.Conv2d(in_channels, pab_channels, kernel_size=1)
        self.bottom_conv = nn.Conv2d(in_channels, in_channels, kernel_size=3, padding=1)
        self.map_softmax = nn.Softmax(dim=1)
        self.out_conv = nn.Conv2d(in_channels, in_channels, kernel_size=3, padding=1)

    def forward(self, x: torch.Tensor) -> torch.Tensor:
        batch_size, _, height, width = x.shape

        x_top = self.top_conv(x)
        x_center = self.center_conv(x)
        x_bottom = self.bottom_conv(x)

        x_top = x_top.flatten(2)
        x_center = x_center.flatten(2).transpose(1, 2)
        x_bottom = x_bottom.flatten(2).transpose(1, 2)

        sp_map = torch.matmul(x_center, x_top)
        sp_map = self.map_softmax(sp_map.view(batch_size, -1))
        sp_map = sp_map.view(batch_size, height * width, height * width)

        sp_map = torch.matmul(sp_map, x_bottom)
        sp_map = sp_map.reshape(batch_size, self.in_channels, height, width)

        x = x + sp_map
        x = self.out_conv(x)
        return x


class MFABBlock(nn.Module):
    def __init__(
        self,
        in_channels: int,
        skip_channels: int,
        out_channels: int,
        use_batchnorm: bool = True,
        reduction: int = 16,
    ):
        # MFABBlock is just a modified version of SE-blocks, one for skip, one for input
        super().__init__()
        self.hl_conv = nn.Sequential(
            md.Conv2dReLU(
                in_channels,
                in_channels,
                kernel_size=3,
                padding=1,
                use_batchnorm=use_batchnorm,
            ),
            md.Conv2dReLU(
                in_channels, skip_channels, kernel_size=1, use_batchnorm=use_batchnorm
            ),
        )
        reduced_channels = max(1, skip_channels // reduction)
        self.SE_ll = nn.Sequential(
            nn.AdaptiveAvgPool2d(1),
            nn.Conv2d(skip_channels, reduced_channels, 1),
            nn.ReLU(inplace=True),
            nn.Conv2d(reduced_channels, skip_channels, 1),
            nn.Sigmoid(),
        )
        self.SE_hl = nn.Sequential(
            nn.AdaptiveAvgPool2d(1),
            nn.Conv2d(skip_channels, reduced_channels, 1),
            nn.ReLU(inplace=True),
            nn.Conv2d(reduced_channels, skip_channels, 1),
            nn.Sigmoid(),
        )
        self.conv1 = md.Conv2dReLU(
            skip_channels
            + skip_channels,  # we transform C-prime form high level to C from skip connection
            out_channels,
            kernel_size=3,
            padding=1,
            use_batchnorm=use_batchnorm,
        )
        self.conv2 = md.Conv2dReLU(
            out_channels,
            out_channels,
            kernel_size=3,
            padding=1,
            use_batchnorm=use_batchnorm,
        )

    def forward(
        self, x: torch.Tensor, skip: Optional[torch.Tensor] = None
    ) -> torch.Tensor:
        x = self.hl_conv(x)
        x = F.interpolate(x, scale_factor=2.0, mode="nearest")
        attention_hl = self.SE_hl(x)
        if skip is not None:
            attention_ll = self.SE_ll(skip)
            attention_hl = attention_hl + attention_ll
            x = x * attention_hl
            x = torch.cat([x, skip], dim=1)
        x = self.conv1(x)
        x = self.conv2(x)
        return x


class DecoderBlock(nn.Module):
    def __init__(
        self,
        in_channels: int,
        skip_channels: int,
        out_channels: int,
        use_batchnorm: bool = True,
    ):
        super().__init__()
        self.conv1 = md.Conv2dReLU(
            in_channels + skip_channels,
            out_channels,
            kernel_size=3,
            padding=1,
            use_batchnorm=use_batchnorm,
        )
        self.conv2 = md.Conv2dReLU(
            out_channels,
            out_channels,
            kernel_size=3,
            padding=1,
            use_batchnorm=use_batchnorm,
        )

    def forward(
        self, x: torch.Tensor, skip: Optional[torch.Tensor] = None
    ) -> torch.Tensor:
        x = F.interpolate(x, scale_factor=2.0, mode="nearest")
        if skip is not None:
            x = torch.cat([x, skip], dim=1)
        x = self.conv1(x)
        x = self.conv2(x)
        return x


class MAnetDecoder(nn.Module):
    def __init__(
        self,
        encoder_channels: List[int],
        decoder_channels: List[int],
        n_blocks: int = 5,
        reduction: int = 16,
        use_batchnorm: bool = True,
        pab_channels: int = 64,
    ):
        super().__init__()

        if n_blocks != len(decoder_channels):
            raise ValueError(
                "Model depth is {}, but you provide `decoder_channels` for {} blocks.".format(
                    n_blocks, len(decoder_channels)
                )
            )

        # remove first skip with same spatial resolution
        encoder_channels = encoder_channels[1:]

        # reverse channels to start from head of encoder
        encoder_channels = encoder_channels[::-1]

        # computing blocks input and output channels
        head_channels = encoder_channels[0]
        in_channels = [head_channels] + list(decoder_channels[:-1])
        skip_channels = list(encoder_channels[1:]) + [0]
        out_channels = decoder_channels

        self.center = PABBlock(head_channels, pab_channels=pab_channels)

        # combine decoder keyword arguments
        kwargs = dict(use_batchnorm=use_batchnorm)  # no attention type here
        blocks = [
            MFABBlock(in_ch, skip_ch, out_ch, reduction=reduction, **kwargs)
            if skip_ch > 0
            else DecoderBlock(in_ch, skip_ch, out_ch, **kwargs)
            for in_ch, skip_ch, out_ch in zip(in_channels, skip_channels, out_channels)
        ]
        # for the last we dont have skip connection -> use simple decoder block
        self.blocks = nn.ModuleList(blocks)

    def forward(self, features: List[torch.Tensor]) -> torch.Tensor:
        features = features[1:]  # remove first skip with same spatial resolution
        features = features[::-1]  # reverse channels to start from head of encoder

        head = features[0]
        skips = features[1:]

        x = self.center(head)
        for i, decoder_block in enumerate(self.blocks):
            skip = skips[i] if i < len(skips) else None
            x = decoder_block(x, skip)

        return x
