# Supplementary material for: Artificial intelligence diagnostics for bladder tumor identification and grade prediction depend on narrow band imaging cystoscopy
Source: iScience. 2025 Dec 3;29(2):114309. doi: 10.1016/j.isci.2025.114309 (PMC12874131; doi:10.1016/j.isci.2025.114309)
Supplement: Data S3. Related code [file mmc4.zip › BladderNBI/segmentation_models_pytorch/decoders/unet/model.py]

from typing import Any, Optional, Union, Callable, Sequence

from segmentation_models_pytorch.base import (
    ClassificationHead,
    SegmentationHead,
    SegmentationModel,
)
from segmentation_models_pytorch.encoders import get_encoder
from segmentation_models_pytorch.base.hub_mixin import supports_config_loading

from .decoder import UnetDecoder


class Unet(SegmentationModel):
    """
    U-Net is a fully convolutional neural network architecture designed for semantic image segmentation.

    It consists of two main parts:

    1. An encoder (downsampling path) that extracts increasingly abstract features
    2. A decoder (upsampling path) that gradually recovers spatial details

    The key is the use of skip connections between corresponding encoder and decoder layers.
    These connections allow the decoder to access fine-grained details from earlier encoder layers,
    which helps produce more precise segmentation masks.

    The skip connections work by concatenating feature maps from the encoder directly into the decoder
    at corresponding resolutions. This helps preserve important spatial information that would
    otherwise be lost during the encoding process.

    Args:
        encoder_name: Name of the classification model that will be used as an encoder (a.k.a backbone)
            to extract features of different spatial resolution
        encoder_depth: A number of stages used in encoder in range [3, 5]. Each stage generate features
            two times smaller in spatial dimensions than previous one (e.g. for depth 0 we will have features
            with shapes [(N, C, H, W),], for depth 1 - [(N, C, H, W), (N, C, H // 2, W // 2)] and so on).
            Default is 5
        encoder_weights: One of **None** (random initialization), **"imagenet"** (pre-training on ImageNet) and
            other pretrained weights (see table with available weights for each encoder_name)
        decoder_channels: List of integers which specify **in_channels** parameter for convolutions used in decoder.
            Length of the list should be the same as **encoder_depth**
        decoder_use_batchnorm: If **True**, BatchNorm2d layer between Conv2D and Activation layers
            is used. If **"inplace"** InplaceABN will be used, allows to decrease memory consumption.
            Available options are **True, False, "inplace"**
        decoder_attention_type: Attention module used in decoder of the model. Available options are
            **None** and **scse** (https://arxiv.org/abs/1808.08127).
        decoder_interpolation_mode: Interpolation mode used in decoder of the model. Available options are
            **"nearest"**, **"bilinear"**, **"bicubic"**, **"area"**, **"nearest-exact"**. Default is **"nearest"**.
        in_channels: A number of input channels for the model, default is 3 (RGB images)
        classes: A number of classes for output mask (or you can think as a number of channels of output mask)
        activation: An activation function to apply after the final convolution layer.
            Available options are **"sigmoid"**, **"softmax"**, **"logsoftmax"**, **"tanh"**, **"identity"**,
                **callable** and **None**.
            Default is **None**
        aux_params: Dictionary with parameters of the auxiliary output (classification head). Auxiliary output is build
            on top of encoder if **aux_params** is not **None** (default). Supported params:
                - classes (int): A number of classes
                - pooling (str): One of "max", "avg". Default is "avg"
                - dropout (float): Dropout factor in [0, 1)
                - activation (str): An activation function to apply "sigmoid"/"softmax"
                    (could be **None** to return logits)
        kwargs: Arguments passed to the encoder class ``__init__()`` function. Applies only to ``timm`` models. Keys with ``None`` values are pruned before passing.

    Returns:
        ``torch.nn.Module``: Unet

    Example:
        .. code-block:: python

            import torch
            import segmentation_models_pytorch as smp

            model = smp.Unet("resnet18", encoder_weights="imagenet", classes=5)
            model.eval()

            # generate random images
            images = torch.rand(2, 3, 256, 256)

            with torch.inference_mode():
                mask = model(images)

            print(mask.shape)
            # torch.Size([2, 5, 256, 256])

    .. _Unet:
        https://arxiv.org/abs/1505.04597

    """

    requires_divisible_input_shape = False

    @supports_config_loading
    def __init__(
        self,
        encoder_name: str = "resnet34",
        encoder_depth: int = 5,
        encoder_weights: Optional[str] = "imagenet",
        decoder_use_batchnorm: bool = True,
        decoder_channels: Sequence[int] = (256, 128, 64, 32, 16),
        decoder_attention_type: Optional[str] = None,
        decoder_interpolation_mode: str = "nearest",
        in_channels: int = 3,
        classes: int = 1,
        activation: Optional[Union[str, Callable]] = None,
        aux_params: Optional[dict] = None,
        **kwargs: dict[str, Any],
    ):
        super().__init__()

        self.encoder = get_encoder(
            encoder_name,
            in_channels=in_channels,
            depth=encoder_depth,
            weights=encoder_weights,
            **kwargs,
        )

        add_center_block = encoder_name.startswith("vgg")
        self.decoder = UnetDecoder(
            encoder_channels=self.encoder.out_channels,
            decoder_channels=decoder_channels,
            n_blocks=encoder_depth,
            use_batchnorm=decoder_use_batchnorm,
            add_center_block=add_center_block,
            attention_type=decoder_attention_type,
            interpolation_mode=decoder_interpolation_mode,
        )

        self.segmentation_head = SegmentationHead(
            in_channels=decoder_channels[-1],
            out_channels=classes,
            activation=activation,
            kernel_size=3,
        )

        if aux_params is not None:
            self.classification_head = ClassificationHead(
                in_channels=self.encoder.out_channels[-1], **aux_params
            )
        else:
            self.classification_head = None

        self.name = "u-{}".format(encoder_name)
        self.initialize()
