# Supplementary material for: Artificial intelligence diagnostics for bladder tumor identification and grade prediction depend on narrow band imaging cystoscopy
Source: iScience. 2025 Dec 3;29(2):114309. doi: 10.1016/j.isci.2025.114309 (PMC12874131; doi:10.1016/j.isci.2025.114309)
Supplement: Data S3. Related code [file mmc4.zip › BladderNBI/models/MedImageInsight/ImageDataLoader/languages/prompt_engineering.py]

import numpy as np
import random


def get_prompt_templates():
    prompt_templates = [
        '{}.',
        'a photo of a {}.',
        'a bad photo of a {}.',
        'a photo of many {}.',
        'a sculpture of a {}.',
        'a photo of the hard to see {}.',
        'a low resolution photo of the {}.',
        'a rendering of a {}.',
        'graffiti of a {}.',
        'a bad photo of the {}.',
        'a cropped photo of the {}.',
        'a tattoo of a {}.',
        'the embroidered {}.',
        'a photo of a hard to see {}.',
        'a bright photo of a {}.',
        'a photo of a clean {}.',
        'a photo of a dirty {}.',
        'a dark photo of the {}.',
        'a drawing of a {}.',
        'a photo of my {}.',
        'the plastic {}.',
        'a photo of the cool {}.',
        'a close-up photo of a {}.',
        'a black and white photo of the {}.',
        'a painting of the {}.',
        'a painting of a {}.',
        'a pixelated photo of the {}.',
        'a sculpture of the {}.',
        'a bright photo of the {}.',
        'a cropped photo of a {}.',
        'a plastic {}.',
        'a photo of the dirty {}.',
        'a jpeg corrupted photo of a {}.',
        'a blurry photo of the {}.',
        'a photo of the {}.',
        'a good photo of the {}.',
        'a rendering of the {}.',
        'a {} in a video game.',
        'a photo of one {}.',
        'a doodle of a {}.',
        'a close-up photo of the {}.',
        'the origami {}.',
        'the {} in a video game.',
        'a sketch of a {}.',
        'a doodle of the {}.',
        'a origami {}.',
        'a low resolution photo of a {}.',
        'the toy {}.',
        'a rendition of the {}.',
        'a photo of the clean {}.',
        'a photo of a large {}.',
        'a rendition of a {}.',
        'a photo of a nice {}.',
        'a photo of a weird {}.',
        'a blurry photo of a {}.',
        'a cartoon {}.',
        'art of a {}.',
        'a sketch of the {}.',
        'a embroidered {}.',
        'a pixelated photo of a {}.',
        'itap of the {}.',
        'a jpeg corrupted photo of the {}.',
        'a good photo of a {}.',
        'a plushie {}.',
        'a photo of the nice {}.',
        'a photo of the small {}.',
        'a photo of the weird {}.',
        'the cartoon {}.',
        'art of the {}.',
        'a drawing of the {}.',
        'a photo of the large {}.',
        'a black and white photo of a {}.',
        'the plushie {}.',
        'a dark photo of a {}.',
        'itap of a {}.',
        'graffiti of the {}.',
        'a toy {}.',
        'itap of my {}.',
        'a photo of a cool {}.',
        'a photo of a small {}.',
        'a tattoo of the {}.',
    ]
    return prompt_templates


def prompt_engineering(classnames):
    prompt_templates = get_prompt_templates()
    temp_idx = np.random.randint(len(prompt_templates))

    if isinstance(classnames, list):
        classname = random.choice(classnames)
    else:
        classname = classnames

    return prompt_templates[temp_idx].replace('{}', classname.replace(',', '').replace('+', ' '))
