# Supplementary material for: Artificial intelligence diagnostics for bladder tumor identification and grade prediction depend on narrow band imaging cystoscopy
Source: iScience. 2025 Dec 3;29(2):114309. doi: 10.1016/j.isci.2025.114309 (PMC12874131; doi:10.1016/j.isci.2025.114309)
Supplement: Data S3. Related code [file mmc4.zip › BladderNBI/models/MedImageInsight/ImageDataLoader/transforms/threeaugment.py]

import random
from PIL import ImageFilter, ImageOps
from torchvision import transforms


class deitIII_GaussianBlur(object):
    """
    Apply Gaussian Blur to the PIL image.
    """
    def __init__(self, p=0.1, radius_min=0.1, radius_max=2.):
        self.prob = p
        self.radius_min = radius_min
        self.radius_max = radius_max

    def __call__(self, img):
        do_it = random.random() <= self.prob
        if not do_it:
            return img

        img = img.filter(
            ImageFilter.GaussianBlur(
                radius=random.uniform(self.radius_min, self.radius_max)
            )
        )
        return img


class deitIII_Solarization(object):
    """
    Apply Solarization to the PIL image.
    """
    def __init__(self, p=0.2):
        self.p = p

    def __call__(self, img):
        if random.random() < self.p:
            return ImageOps.solarize(img)
        else:
            return img


class deitIII_gray_scale(object):
    """
    Apply Solarization to the PIL image.
    """
    def __init__(self, p=0.2):
        self.p = p
        self.transf = transforms.Grayscale(3)

    def __call__(self, img):
        if random.random() < self.p:
            return self.transf(img)
        else:
            return img
